# Supplementary material for: Diammonium tricadmium tris­(sulfate) dihydroxide dihydrate
Source: Acta Crystallogr Sect E Struct Rep Online. 2011 Apr 13;67(Pt 5):i31. doi: 10.1107/S1600536811012979 (PMC3089235; doi:10.1107/S1600536811012979)
Supplement: Supplementary file 1 [file e-67-00i31-sup1.cif]

##############################################################################
#                                                                            #
# This CIF contains the data in a paper accepted for publication in          #
# Acta Crystallographica Section E. It conforms to the requirements of       #
# Notes for Authors for Acta Crystallographica Section E, and has been       #
# peer reviewed under the auspices of the IUCr Commission on Journals.       #
#                                                                            #
# Full details of the Crystallographic Information File format               #
# are given in the paper "The Crystallographic Information File (CIF):       #
# a New Standard Archive File for Crystallography" by S. R. Hall, F. H.      #
# Allen and I. D. Brown [Acta Cryst. (1991), A47, 655-685].                  #
#                                                                            #
# The current version of the core CIF dictionary is obtainable from          #
# ftp://ftp.iucr.org/pub/cif_core.dic.                                       #
#                                                                            #
# Software is freely available for graphical display of the structure(s)     #
# in this CIF. For information consult the CIF software page                 #
# http://www.iucr.org/resources/cif/software.                                #
#                                                                            #
# This file may be used for bona fide research purposes within the           #
# scientific community so long as proper attribution is given to the journal # 
# article from which it was obtained.                                        #
#                                                                            #
##############################################################################
data_I
_audit_creation_method     SHELXL-97
_chemical_name_systematic
;
Diammonium tricadmium tris(sulfate) dihydroxide dihydrate
;
_chemical_name_common     ?
_chemical_formula_moiety     'Cd3 H6 O16 S3, 2(H4 N)'
_chemical_formula_sum     'Cd3 H14 N2 O16 S3'
_chemical_formula_iupac     'Cd3 H6 O16 S3, 2N H4'
_chemical_formula_weight     731.51
_chemical_melting_point     ?
_symmetry_cell_setting     orthorhombic
_symmetry_space_group_name_H-M     'C m c 21'
_symmetry_space_group_name_Hall     'C 2c -2'
loop_
    _symmetry_equiv_pos_as_xyz
    'x, y, z'
    '-x, -y, z+1/2'
    '-x, y, z'
    'x, -y, z+1/2'
    'x+1/2, y+1/2, z'
    '-x+1/2, -y+1/2, z+1/2'
    '-x+1/2, y+1/2, z'
    'x+1/2, -y+1/2, z+1/2'
_cell_length_a     18.906(3)
_cell_length_b     7.9483(11)
_cell_length_c     9.9809(13)
_cell_angle_alpha     90.00
_cell_angle_beta     90.00
_cell_angle_gamma     90.00
_cell_volume     1499.8(4)
_cell_formula_units_Z     4
_cell_measurement_reflns_used     12815
_cell_measurement_theta_min     1.70
_cell_measurement_theta_max     27.47
_cell_measurement_temperature     296(2)
_exptl_crystal_description     block
_exptl_crystal_colour     colourless
_exptl_crystal_size_max     0.12
_exptl_crystal_size_mid     0.10
_exptl_crystal_size_min     0.08
_exptl_crystal_density_diffrn     3.240
_exptl_crystal_density_meas     ?
_exptl_crystal_density_method     'not measured'
_exptl_crystal_F_000     1392
_exptl_absorpt_coefficient_mu     4.722
_exptl_absorpt_correction_type     multi-scan
_exptl_absorpt_process_details     '(SADABS; Sheldrick, 2003)'
_exptl_absorpt_correction_T_min     0.6011
_exptl_absorpt_correction_T_max     0.7038
_exptl_special_details
;
;
_diffrn_ambient_temperature     296(2)
_diffrn_radiation_type     MoK\a
_diffrn_radiation_wavelength     0.71073
_diffrn_radiation_source     'fine-focus sealed tube'
_diffrn_radiation_monochromator     graphite
_diffrn_measurement_device_type     'Bruker SMART CCD'
_diffrn_measurement_method     '\f and \w-scans'
_diffrn_detector_area_resol_mean     ?
_diffrn_reflns_number     7060
_diffrn_reflns_av_R_equivalents     0.0512
_diffrn_reflns_av_sigmaI/netI     0.0470
_diffrn_reflns_theta_min     3.45
_diffrn_reflns_theta_max     27.47
_diffrn_reflns_theta_full     27.47
_diffrn_measured_fraction_theta_max     0.998
_diffrn_measured_fraction_theta_full     0.998
_diffrn_reflns_limit_h_min     -24
_diffrn_reflns_limit_h_max     24
_diffrn_reflns_limit_k_min     -10
_diffrn_reflns_limit_k_max     10
_diffrn_reflns_limit_l_min     -12
_diffrn_reflns_limit_l_max     12
_diffrn_standards_number     0
_diffrn_standards_interval_count     .
_diffrn_standards_interval_time     .
_diffrn_standards_decay_%     ?
_refine_special_details
;
Refinement of <i>F</i>^2^ against ALL reflections. The weighted <i>R</i>-factor
<i>wR</i> and goodness of fit <i>S</i> are based on <i>F</i>^2^, conventional
<i>R</i>-factors <i>R</i> are based on <i>F</i>, with <i>F</i> set to zero for
negative <i>F</i>^2^. The threshold expression of <i>F</i>^2^ >
\s(<i>F</i>^2^) is used only for calculating <i>R</i>-factors(gt) <i>etc</i>.
and is not relevant to the choice of reflections for refinement.
<i>R</i>-factors based on <i>F</i>^2^ are statistically about twice as large
as those based on <i>F</i>, and <i>R</i>- factors based on ALL data will be
even larger.
;
_reflns_number_total     1770
_reflns_number_gt     1739
_reflns_threshold_expression     'I>2\s(I)'
_refine_ls_structure_factor_coef     Fsqd
_refine_ls_matrix_type     full
_refine_ls_R_factor_all     0.0278
_refine_ls_R_factor_gt     0.0274
_refine_ls_wR_factor_gt     0.0654
_refine_ls_wR_factor_ref     0.0656
_refine_ls_goodness_of_fit_ref     1.084
_refine_ls_restrained_S_all     1.084
_refine_ls_number_reflns     1770
_refine_ls_number_parameters     118
_refine_ls_number_restraints     1
_refine_ls_hydrogen_treatment     constr
_refine_ls_weighting_scheme     calc
_refine_ls_weighting_details
         'calc w=1/[\s^2^(Fo^2^)+(0.0328P)^2^+1.1583P] where P=(Fo^2^+2Fc^2^)/3'
_atom_sites_solution_hydrogens     geom
_atom_sites_solution_primary     direct
_atom_sites_solution_secondary     difmap
_refine_ls_shift/su_max     0.000
_refine_ls_shift/su_mean     0.000
_refine_diff_density_max     0.676
_refine_diff_density_min     -1.308
_refine_ls_extinction_method     none
_refine_ls_extinction_coef     ?
_refine_ls_abs_structure_details     'Flack (1983), 825 Friedel pairs'
_refine_ls_abs_structure_Flack     -0.07(4)
loop_
    _atom_type_symbol
    _atom_type_description
    _atom_type_scat_dispersion_real
    _atom_type_scat_dispersion_imag
    _atom_type_scat_source
    'Cd' 'Cd' -0.8075 1.2024
                         'International Tables Vol C Tables 4.2.6.8 and 6.1.1.4'
    'H' 'H' 0.0000 0.0000
                         'International Tables Vol C Tables 4.2.6.8 and 6.1.1.4'
    'N' 'N' 0.0061 0.0033
                         'International Tables Vol C Tables 4.2.6.8 and 6.1.1.4'
    'O' 'O' 0.0106 0.0060
                         'International Tables Vol C Tables 4.2.6.8 and 6.1.1.4'
    'S' 'S' 0.1246 0.1234
                         'International Tables Vol C Tables 4.2.6.8 and 6.1.1.4'
_computing_data_collection     'SMART (Bruker, 2001)'
_computing_cell_refinement     'SAINT-Plus (Bruker, 2003)'
_computing_data_reduction     'SAINT-Plus (Bruker, 2003)'
_computing_structure_solution     'SHELXTL (Sheldrick, 2008)'
_computing_structure_refinement     'SHELXTL (Sheldrick, 2008)'
_computing_molecular_graphics
;<i>Mercury</i> (Macrae <i>et al.</i>, 2006) and
<i>DIAMOND</i> (Brandenburg, 2006)
;
_computing_publication_material     'SHELXTL (Sheldrick, 2008)'
loop_
    _atom_site_type_symbol
    _atom_site_label
    _atom_site_fract_x
    _atom_site_fract_y
    _atom_site_fract_z
    _atom_site_U_iso_or_equiv
    _atom_site_adp_type
    _atom_site_calc_flag
    _atom_site_refinement_flags
    _atom_site_occupancy
    _atom_site_symmetry_multiplicity
    _atom_site_disorder_assembly
    _atom_site_disorder_group
    Cd Cd1 0.588435(18) 0.46065(4) 0.29502(5) 0.01981(11) Uani d . 1 1 . .
    Cd Cd2 0.5000 0.19102(5) 0.58110(4) 0.01744(12) Uani d S 1 2 . .
    S S1 0.67635(6) 0.30002(13) 0.57340(14) 0.0184(2) Uani d . 1 1 . .
    S S2 0.5000 0.8103(2) 0.41513(16) 0.0192(4) Uani d S 1 2 . .
    O O1 0.6589(3) 0.4252(6) 0.4718(4) 0.0387(11) Uani d . 1 1 . .
    O O2 0.6223(2) 0.1661(4) 0.5730(5) 0.0299(8) Uani d . 1 1 . .
    O O3 0.7446(2) 0.2229(5) 0.5454(5) 0.0357(11) Uani d . 1 1 . .
    O O4 0.6794(2) 0.3814(5) 0.7053(4) 0.0299(9) Uani d . 1 1 . .
    O O5 0.5621(3) 0.7036(8) 0.4165(6) 0.0583(18) Uani d . 1 1 . .
    O O6 0.5000 0.9205(6) 0.3000(7) 0.0500(19) Uani d S 1 2 . .
    O O7 0.5000 0.9098(6) 0.5395(5) 0.0303(13) Uani d S 1 2 . .
    O O8 0.5000 0.5445(5) 0.1571(5) 0.0192(11) Uani d S 1 2 . .
    H H8A 0.5000 0.4922 0.0828 0.029 Uiso d SR 1 2 . .
    O O9 0.5000 0.2910(6) 0.3712(5) 0.0201(10) Uani d S 1 2 . .
    H H9A 0.5000 0.1896 0.3440 0.030 Uiso d SR 1 2 . .
    O O10 0.6329(2) 0.2327(5) 0.1789(4) 0.0293(8) Uani d . 1 1 . .
    H H10A 0.6695 0.2468 0.1308 0.044 Uiso d R 1 1 . .
    H H10B 0.5985 0.2025 0.1297 0.044 Uiso d R 1 1 . .
    N N1 0.6921(3) 0.9615(4) 0.3464(5) 0.0238(10) Uani d . 1 1 . .
    H H1A 0.6950 0.9457 0.4356 0.029 Uiso d R 1 1 . .
    H H1B 0.6538 1.0244 0.3276 0.029 Uiso d R 1 1 . .
    H H1C 0.7312 1.0147 0.3174 0.029 Uiso d R 1 1 . .
    H H1D 0.6883 0.8612 0.3052 0.029 Uiso d R 1 1 . .
loop_
    _atom_site_aniso_label
    _atom_site_aniso_U_11
    _atom_site_aniso_U_22
    _atom_site_aniso_U_33
    _atom_site_aniso_U_12
    _atom_site_aniso_U_13
    _atom_site_aniso_U_23
    Cd1 0.02190(18) 0.01799(18) 0.01954(18) 0.00123(11) -0.00023(14) 0.00305(13)
    Cd2 0.0246(3) 0.0116(2) 0.0161(2) 0.000 0.000 -0.00027(18)
    S1 0.0206(6) 0.0174(5) 0.0172(5) 0.0020(4) -0.0014(5) 0.0002(4)
    S2 0.0299(10) 0.0120(7) 0.0157(8) 0.000 0.000 -0.0020(5)
    O1 0.051(3) 0.034(2) 0.032(2) -0.014(2) -0.024(2) 0.0156(18)
    O2 0.028(2) 0.0217(15) 0.040(2) -0.0028(14) -0.0029(18) -0.0014(18)
    O3 0.027(2) 0.036(3) 0.045(2) 0.0036(19) 0.0040(16) -0.0123(17)
    O4 0.036(2) 0.034(2) 0.0201(17) 0.0036(18) -0.0002(15) -0.0073(15)
    O5 0.059(4) 0.066(3) 0.051(3) 0.042(3) -0.027(3) -0.034(3)
    O6 0.120(6) 0.016(2) 0.014(2) 0.000 0.000 -0.001(3)
    O7 0.063(4) 0.011(2) 0.016(2) 0.000 0.000 -0.0070(19)
    O8 0.031(3) 0.014(2) 0.012(2) 0.000 0.000 -0.0018(16)
    O9 0.023(3) 0.016(2) 0.021(2) 0.000 0.000 0.0034(17)
    O10 0.024(2) 0.0293(19) 0.034(2) 0.0021(16) -0.0009(16) -0.0066(17)
    N1 0.034(3) 0.016(2) 0.022(2) 0.0022(15) -0.0038(19) -0.0032(17)
_geom_special_details
;
 All esds (except the esd in the dihedral angle between two l.s. planes)
 are estimated using the full covariance matrix.  The cell esds are taken
 into account individually in the estimation of esds in distances, angles
 and torsion angles; correlations between esds in cell parameters are only
 used when they are defined by crystal symmetry.  An approximate (isotropic)
 treatment of cell esds is used for estimating esds involving l.s. planes.
;
loop_
    _geom_bond_atom_site_label_1
    _geom_bond_atom_site_label_2
    _geom_bond_site_symmetry_2
    _geom_bond_distance
    _geom_bond_publ_flag
    Cd1 O1 . 2.228(4) ?
    Cd1 O8 . 2.266(3) ?
    Cd1 O9 . 2.278(3) ?
    Cd1 O10 . 2.309(4) ?
    Cd1 O4 4_564 2.310(4) ?
    Cd1 O5 . 2.333(5) ?
    Cd1 Cd1 3_655 3.3439(8) ?
    Cd2 O8 2_665 2.235(4) ?
    Cd2 O9 . 2.241(5) ?
    Cd2 O7 1_545 2.274(5) ?
    Cd2 O2 . 2.323(4) ?
    Cd2 O2 3_655 2.323(4) ?
    Cd2 O6 2_665 2.358(6) ?
    Cd2 H9A . 2.3665 ?
    S1 O3 . 1.456(4) ?
    S1 O1 . 1.459(4) ?
    S1 O4 . 1.468(4) ?
    S1 O2 . 1.475(4) ?
    S2 O6 . 1.444(6) ?
    S2 O5 3_655 1.449(5) ?
    S2 O5 . 1.449(5) ?
    S2 O7 . 1.472(5) ?
    O4 Cd1 4_565 2.310(4) ?
    O6 Cd2 2_664 2.358(6) ?
    O7 Cd2 1_565 2.274(5) ?
    O8 Cd2 2_664 2.235(4) ?
    O8 Cd1 3_655 2.266(3) ?
    O8 H8A . 0.8500 ?
    O9 Cd1 3_655 2.278(3) ?
    O9 H9A . 0.8501 ?
    O10 H10A . 0.8500 ?
    O10 H10B . 0.8501 ?
    N1 H1A . 0.9000 ?
    N1 H1B . 0.9001 ?
    N1 H1C . 0.9001 ?
    N1 H1D . 0.9000 ?
loop_
    _geom_angle_atom_site_label_1
    _geom_angle_atom_site_label_2
    _geom_angle_atom_site_label_3
    _geom_angle_site_symmetry_1
    _geom_angle_site_symmetry_3
    _geom_angle
    _geom_angle_publ_flag
    O1 Cd1 O8 . . 163.57(18) ?
    O1 Cd1 O9 . . 95.73(17) ?
    O8 Cd1 O9 . . 80.52(14) ?
    O1 Cd1 O10 . . 94.62(17) ?
    O8 Cd1 O10 . . 101.21(15) ?
    O9 Cd1 O10 . . 88.27(16) ?
    O1 Cd1 O4 . 4_564 86.03(15) ?
    O8 Cd1 O4 . 4_564 98.85(13) ?
    O9 Cd1 O4 . 4_564 175.79(16) ?
    O10 Cd1 O4 . 4_564 87.77(15) ?
    O1 Cd1 O5 . . 79.68(19) ?
    O8 Cd1 O5 . . 85.11(16) ?
    O9 Cd1 O5 . . 99.2(2) ?
    O10 Cd1 O5 . . 171.0(2) ?
    O4 Cd1 O5 4_564 . 84.9(2) ?
    O1 Cd1 Cd1 . 3_655 126.71(14) ?
    O8 Cd1 Cd1 . 3_655 42.45(9) ?
    O9 Cd1 Cd1 . 3_655 42.79(8) ?
    O10 Cd1 Cd1 . 3_655 111.34(10) ?
    O4 Cd1 Cd1 4_564 3_655 138.11(10) ?
    O5 Cd1 Cd1 . 3_655 77.68(16) ?
    O1 Cd1 Cd2 . 2_664 141.66(12) ?
    O8 Cd1 Cd2 . 2_664 30.33(10) ?
    O9 Cd1 Cd2 . 2_664 106.86(9) ?
    O10 Cd1 Cd2 . 2_664 116.18(10) ?
    O4 Cd1 Cd2 4_564 2_664 73.69(10) ?
    O5 Cd1 Cd2 . 2_664 66.61(14) ?
    Cd1 Cd1 Cd2 3_655 2_664 64.443(7) ?
    O8 Cd2 O9 2_665 . 89.07(18) ?
    O8 Cd2 O7 2_665 1_545 170.68(18) ?
    O9 Cd2 O7 . 1_545 100.25(17) ?
    O8 Cd2 O2 2_665 . 95.29(9) ?
    O9 Cd2 O2 . . 89.88(12) ?
    O7 Cd2 O2 1_545 . 84.82(8) ?
    O8 Cd2 O2 2_665 3_655 95.29(9) ?
    O9 Cd2 O2 . 3_655 89.88(12) ?
    O7 Cd2 O2 1_545 3_655 84.82(9) ?
    O2 Cd2 O2 . 3_655 169.42(18) ?
    O8 Cd2 O6 2_665 2_665 92.24(18) ?
    O9 Cd2 O6 . 2_665 178.69(19) ?
    O7 Cd2 O6 1_545 2_665 78.44(18) ?
    O2 Cd2 O6 . 2_665 90.00(12) ?
    O2 Cd2 O6 3_655 2_665 90.00(12) ?
    O8 Cd2 Cd1 2_665 4_565 30.80(7) ?
    O9 Cd2 Cd1 . 4_565 105.18(11) ?
    O7 Cd2 Cd1 1_545 4_565 143.41(9) ?
    O2 Cd2 Cd1 . 4_565 69.55(10) ?
    O2 Cd2 Cd1 3_655 4_565 120.64(10) ?
    O6 Cd2 Cd1 2_665 4_565 76.00(12) ?
    O8 Cd2 Cd1 2_665 2_665 30.80(7) ?
    O9 Cd2 Cd1 . 2_665 105.18(11) ?
    O7 Cd2 Cd1 1_545 2_665 143.41(9) ?
    O2 Cd2 Cd1 . 2_665 120.64(10) ?
    O2 Cd2 Cd1 3_655 2_665 69.55(10) ?
    O6 Cd2 Cd1 2_665 2_665 76.00(12) ?
    Cd1 Cd2 Cd1 4_565 2_665 51.115(14) ?
    O8 Cd2 H9A 2_665 . 110.1 ?
    O9 Cd2 H9A . . 21.0 ?
    O7 Cd2 H9A 1_545 . 79.2 ?
    O2 Cd2 H9A . . 88.0 ?
    O2 Cd2 H9A 3_655 . 88.0 ?
    O6 Cd2 H9A 2_665 . 157.7 ?
    Cd1 Cd2 H9A 4_565 . 123.7 ?
    Cd1 Cd2 H9A 2_665 . 123.7 ?
    O3 S1 O1 . . 110.7(3) ?
    O3 S1 O4 . . 108.8(3) ?
    O1 S1 O4 . . 109.4(3) ?
    O3 S1 O2 . . 108.0(2) ?
    O1 S1 O2 . . 109.5(3) ?
    O4 S1 O2 . . 110.3(3) ?
    O6 S2 O5 . 3_655 111.2(3) ?
    O6 S2 O5 . . 111.2(3) ?
    O5 S2 O5 3_655 . 108.3(6) ?
    O6 S2 O7 . . 110.2(3) ?
    O5 S2 O7 3_655 . 107.9(2) ?
    O5 S2 O7 . . 107.9(2) ?
    S1 O1 Cd1 . . 140.5(3) ?
    S1 O2 Cd2 . . 128.9(2) ?
    S1 O4 Cd1 . 4_565 123.9(2) ?
    S2 O5 Cd1 . . 130.8(3) ?
    S2 O6 Cd2 . 2_664 120.6(3) ?
    S2 O7 Cd2 . 1_565 133.0(3) ?
    Cd2 O8 Cd1 2_664 3_655 118.87(13) ?
    Cd2 O8 Cd1 2_664 . 118.87(13) ?
    Cd1 O8 Cd1 3_655 . 95.09(18) ?
    Cd2 O8 H8A 2_664 . 99.4 ?
    Cd1 O8 H8A 3_655 . 112.7 ?
    Cd1 O8 H8A . . 112.7 ?
    Cd2 O9 Cd1 . 3_655 121.45(15) ?
    Cd2 O9 Cd1 . . 121.45(15) ?
    Cd1 O9 Cd1 3_655 . 94.41(17) ?
    Cd2 O9 H9A . . 87.8 ?
    Cd1 O9 H9A 3_655 . 117.0 ?
    Cd1 O9 H9A . . 117.0 ?
    Cd1 O10 H10A . . 118.4 ?
    Cd1 O10 H10B . . 103.5 ?
    H10A O10 H10B . . 109.5 ?
    H1A N1 H1B . . 109.5 ?
    H1A N1 H1C . . 109.5 ?
    H1B N1 H1C . . 109.5 ?
    H1A N1 H1D . . 109.5 ?
    H1B N1 H1D . . 109.5 ?
    H1C N1 H1D . . 109.5 ?
loop_
    _geom_torsion_atom_site_label_1
    _geom_torsion_atom_site_label_2
    _geom_torsion_atom_site_label_3
    _geom_torsion_atom_site_label_4
    _geom_torsion_site_symmetry_1
    _geom_torsion_site_symmetry_2
    _geom_torsion_site_symmetry_3
    _geom_torsion_site_symmetry_4
    _geom_torsion
    _geom_torsion_publ_flag
    O3 S1 O1 Cd1 . . . . 105.4(5) ?
    O4 S1 O1 Cd1 . . . . -134.6(5) ?
    O2 S1 O1 Cd1 . . . . -13.6(6) ?
    O8 Cd1 O1 S1 . . . . 106.0(6) ?
    O9 Cd1 O1 S1 . . . . 30.2(6) ?
    O10 Cd1 O1 S1 . . . . -58.5(6) ?
    O4 Cd1 O1 S1 4_564 . . . -146.0(6) ?
    O5 Cd1 O1 S1 . . . . 128.5(6) ?
    Cd1 Cd1 O1 S1 3_655 . . . 62.5(6) ?
    Cd2 Cd1 O1 S1 2_664 . . . 156.8(4) ?
    O3 S1 O2 Cd2 . . . . -171.0(3) ?
    O1 S1 O2 Cd2 . . . . -50.3(4) ?
    O4 S1 O2 Cd2 . . . . 70.2(4) ?
    O8 Cd2 O2 S1 2_665 . . . -18.0(4) ?
    O9 Cd2 O2 S1 . . . . 71.1(4) ?
    O7 Cd2 O2 S1 1_545 . . . 171.4(4) ?
    O2 Cd2 O2 S1 3_655 . . . 159.8(9) ?
    O6 Cd2 O2 S1 2_665 . . . -110.2(4) ?
    Cd1 Cd2 O2 S1 4_565 . . . -35.2(3) ?
    Cd1 Cd2 O2 S1 2_665 . . . -36.5(4) ?
    O3 S1 O4 Cd1 . . . 4_565 175.6(3) ?
    O1 S1 O4 Cd1 . . . 4_565 54.5(3) ?
    O2 S1 O4 Cd1 . . . 4_565 -66.0(3) ?
    O6 S2 O5 Cd1 . . . . -77.9(6) ?
    O5 S2 O5 Cd1 3_655 . . . 44.7(8) ?
    O7 S2 O5 Cd1 . . . . 161.1(5) ?
    O1 Cd1 O5 S2 . . . . -156.4(6) ?
    O8 Cd1 O5 S2 . . . . 17.4(6) ?
    O9 Cd1 O5 S2 . . . . -62.2(6) ?
    O4 Cd1 O5 S2 4_564 . . . 116.8(6) ?
    Cd1 Cd1 O5 S2 3_655 . . . -24.9(5) ?
    Cd2 Cd1 O5 S2 2_664 . . . 42.3(5) ?
    O5 S2 O6 Cd2 3_655 . . 2_664 -60.4(3) ?
    O5 S2 O6 Cd2 . . . 2_664 60.4(3) ?
    O7 S2 O6 Cd2 . . . 2_664 180.0 ?
    O6 S2 O7 Cd2 . . . 1_565 0.000(2) ?
    O5 S2 O7 Cd2 3_655 . . 1_565 -121.6(4) ?
    O5 S2 O7 Cd2 . . . 1_565 121.6(4) ?
    O1 Cd1 O8 Cd2 . . . 2_664 72.2(6) ?
    O9 Cd1 O8 Cd2 . . . 2_664 150.2(2) ?
    O10 Cd1 O8 Cd2 . . . 2_664 -123.5(2) ?
    O4 Cd1 O8 Cd2 4_564 . . 2_664 -34.0(2) ?
    O5 Cd1 O8 Cd2 . . . 2_664 50.0(3) ?
    Cd1 Cd1 O8 Cd2 3_655 . . 2_664 127.1(3) ?
    O1 Cd1 O8 Cd1 . . . 3_655 -54.8(6) ?
    O9 Cd1 O8 Cd1 . . . 3_655 23.12(17) ?
    O10 Cd1 O8 Cd1 . . . 3_655 109.44(16) ?
    O4 Cd1 O8 Cd1 4_564 . . 3_655 -161.09(15) ?
    O5 Cd1 O8 Cd1 . . . 3_655 -77.1(2) ?
    Cd2 Cd1 O8 Cd1 2_664 . . 3_655 -127.1(3) ?
    O8 Cd2 O9 Cd1 2_665 . . 3_655 -59.33(18) ?
    O7 Cd2 O9 Cd1 1_545 . . 3_655 120.67(18) ?
    O2 Cd2 O9 Cd1 . . . 3_655 -154.6(2) ?
    O2 Cd2 O9 Cd1 3_655 . . 3_655 36.0(2) ?
    Cd1 Cd2 O9 Cd1 4_565 . . 3_655 -85.89(17) ?
    Cd1 Cd2 O9 Cd1 2_665 . . 3_655 -32.8(2) ?
    O8 Cd2 O9 Cd1 2_665 . . . 59.33(18) ?
    O7 Cd2 O9 Cd1 1_545 . . . -120.67(18) ?
    O2 Cd2 O9 Cd1 . . . . -36.0(2) ?
    O2 Cd2 O9 Cd1 3_655 . . . 154.6(2) ?
    Cd1 Cd2 O9 Cd1 4_565 . . . 32.8(2) ?
    Cd1 Cd2 O9 Cd1 2_665 . . . 85.89(17) ?
    O1 Cd1 O9 Cd2 . . . . 9.6(2) ?
    O8 Cd1 O9 Cd2 . . . . -154.3(2) ?
    O10 Cd1 O9 Cd2 . . . . 104.0(2) ?
    O5 Cd1 O9 Cd2 . . . . -70.9(2) ?
    Cd1 Cd1 O9 Cd2 3_655 . . . -131.3(3) ?
    Cd2 Cd1 O9 Cd2 2_664 . . . -139.10(15) ?
    O1 Cd1 O9 Cd1 . . . 3_655 140.89(19) ?
    O8 Cd1 O9 Cd1 . . . 3_655 -22.97(17) ?
    O10 Cd1 O9 Cd1 . . . 3_655 -124.63(17) ?
    O5 Cd1 O9 Cd1 . . . 3_655 60.45(19) ?
    Cd2 Cd1 O9 Cd1 2_664 . . 3_655 -7.76(18) ?
loop_
    _geom_hbond_atom_site_label_D
    _geom_hbond_atom_site_label_H
    _geom_hbond_atom_site_label_A
    _geom_hbond_site_symmetry_A
    _geom_hbond_distance_DH
    _geom_hbond_distance_HA
    _geom_hbond_distance_DA
    _geom_hbond_angle_DHA
    O10 H10B O7 2_664 0.85 2.25 3.087(5) 167
    O10 H10B O5 4_564 0.85 2.36 2.985(6) 131
    O9 H9A O6 1_545 0.85 2.18 3.029(7) 173
    O8 H8A O5 4_564 0.85 2.56 3.322(9) 150
    O8 H8A O5 2_664 0.85 2.56 3.322(9) 150
    N1 H1B O10 1_565 0.90 2.26 2.948(6) 133
    N1 H1D O4 4_564 0.90 2.18 3.077(5) 180
    N1 H1C O4 6_664 0.90 2.19 3.074(7) 168
    N1 H1A O3 7_655 0.90 2.38 2.995(6) 126
    N1 H1D O2 4_564 0.90 2.64 3.196(7) 121
data_global
_journal_date_recd_electronic     2011-03-23
_journal_date_accepted     2011-04-07
_journal_name_full     'Acta Crystallographica, Section E'
_journal_year     2011
_journal_volume     67
_journal_issue      5
_journal_page_first     i31
_journal_page_last     i31
_journal_paper_category     QI
_journal_coeditor_code     WM2470
_publ_contact_author_name     'Dr Xin Yin'
_publ_contact_author_address
;
Department of Chemistry,
East China University of Science and Technology, School of Chemistry
and Molecular Engineering. Mei Long Road 130,Shanghai 200237,
People's Republic of China
;
_publ_contact_author_email     'yoshikiyin@ecust.edu.cn'
_publ_contact_author_fax     '86 021 33612035'
_publ_contact_author_phone     '86 021 33612035'
_publ_section_title
;
Diammonium tricadmium tris(sulfate) dihydroxide dihydrate
;
_publ_section_title_footnote     .
loop_
    _publ_author_name
    _publ_author_footnote
    _publ_author_address
    'Xin Yin' .
;
Department of Chemistry,
East China University of Science and Technology,
School of Chemistry and Molecular Engineering,
Mei Long Road 130, Shanghai 200237,
People's Republic of China
;
_publ_section_synopsis     .
