# Supplementary material for: Diammonium tricadmium tris­(sulfate) dihydroxide dihydrate
Source: Acta Crystallogr Sect E Struct Rep Online. 2011 Apr 13;67(Pt 5):i31. doi: 10.1107/S1600536811012979 (PMC3089235; doi:10.1107/S1600536811012979)
Supplement: Supplementary file 2 [file e-67-00i31-Isup2.hkl]

# 
# h,k,l, Fc-squared, Fo-squared, sigma(Fo-squared) and status flag 
# 
data_I
_shelx_title ' bcd-2 in Cmc21' 
_shelx_refln_list_code          4 
_shelx_F_calc_maximum      520.13 
_exptl_crystal_F_000      1391.90 
_reflns_d_resolution_high  0.7704 
 
loop_ 
 _symmetry_equiv_pos_as_xyz 
 'x, y, z' 
 '-x, -y, z+1/2' 
 '-x, y, z' 
 'x, -y, z+1/2' 
 'x+1/2, y+1/2, z' 
 '-x+1/2, -y+1/2, z+1/2' 
 '-x+1/2, y+1/2, z' 
 'x+1/2, -y+1/2, z+1/2' 
 
_cell_length_a    18.9060 
_cell_length_b     7.9483 
_cell_length_c     9.9809 
_cell_angle_alpha  90.000 
_cell_angle_beta   90.000 
_cell_angle_gamma  90.000 
 
_shelx_F_squared_multiplier     1.000 
 
loop_ 
 _refln_index_h 
 _refln_index_k 
 _refln_index_l 
 _refln_F_squared_calc 
 _refln_F_squared_meas 
 _refln_F_squared_sigma 
 _refln_observed_status 
   2   2 -12     6378.73     6458.55    664.92 o 
   4   2 -12      562.41      353.42    162.80 o 
   6   2 -12     1319.15     1129.04    115.42 o 
   1   3 -12      708.82      826.19     96.29 o 
   3   3 -12     6691.65     7537.70    435.31 o 
   5   3 -12    10939.85    10523.54    940.52 o 
   1   1 -11     8043.92     8802.37    266.53 o 
   3   1 -11      533.98      590.74     66.12 o 
   5   1 -11     2670.51     2515.64    193.33 o 
   7   1 -11     1506.75     1495.05    514.35 o 
   9   1 -11      835.91      694.28     56.86 o 
  11   1 -11     6452.08     5862.62    265.16 o 
   0   2 -11     2132.56     2204.22    155.29 o 
   2   2 -11      975.63      998.89     73.50 o 
   4   2 -11     3399.14     3550.69    225.30 o 
   6   2 -11     3547.15     3720.70    251.06 o 
   8   2 -11     2370.48     2332.03    152.09 o 
  10   2 -11      699.34      485.13    170.75 o 
  12   2 -11     1331.27     1126.90    122.89 o 
   1   3 -11     1231.36     1485.97    120.62 o 
   3   3 -11      198.55      215.37     74.92 o 
   5   3 -11     8925.17    10242.06    461.38 o 
   7   3 -11     3962.27     4197.54    297.54 o 
   9   3 -11      200.25      135.32     47.57 o 
   0   4 -11    10423.65    13153.92    964.46 o 
   2   4 -11    11021.29    13321.49    624.64 o 
   4   4 -11     1036.52     1328.73    138.45 o 
   6   4 -11     3302.99     3501.85    238.50 o 
   8   4 -11     3959.59     4115.40    292.19 o 
   1   5 -11     4659.73     5315.03    342.92 o 
   3   5 -11      644.34     1057.24    291.54 o 
   5   5 -11     4704.80     5233.04    842.99 o 
   0   0 -10    43458.93    37284.02   3448.47 o 
   2   0 -10    11463.58    11577.49    760.33 o 
   4   0 -10     3228.94     2867.07    106.27 o 
   6   0 -10     9943.30     8673.83    440.92 o 
   8   0 -10      856.52      641.82    115.02 o 
  10   0 -10    13784.59    13002.38    667.09 o 
  12   0 -10    18617.76    18029.64   1043.88 o 
  14   0 -10     1451.75     1548.91    151.92 o 
   1   1 -10     8158.81     8995.29    299.60 o 
   3   1 -10     3037.17     2959.80    124.06 o 
   5   1 -10    13583.29    12947.69    720.45 o 
   7   1 -10    11142.46    10273.43    433.01 o 
   9   1 -10      227.24      186.07     37.14 o 
  11   1 -10     8256.11     7513.98    319.04 o 
  13   1 -10     1152.47     1094.49     93.18 o 
  15   1 -10     2549.43     2681.81    166.27 o 
   0   2 -10     6815.50     7068.34    381.25 o 
   2   2 -10      198.30      209.02     49.01 o 
   4   2 -10     8248.73     8824.03    342.29 o 
   6   2 -10    25021.16    22957.16   1725.06 o 
   8   2 -10     2142.90     2004.13    102.37 o 
  10   2 -10     1360.70     1276.86     82.23 o 
  12   2 -10     3444.79     3157.71    134.37 o 
  14   2 -10      407.59      376.81     87.27 o 
   1   3 -10    13401.53    16429.08    655.30 o 
   3   3 -10     2988.07     3469.03    247.97 o 
   5   3 -10     2185.41     2397.15    127.46 o 
   7   3 -10     1332.78     1299.35     92.96 o 
   9   3 -10     5414.99     4996.24    210.20 o 
  11   3 -10     8228.21     7359.05    295.98 o 
  13   3 -10     3826.93     3328.28    164.94 o 
   0   4 -10     3503.56     4191.81    279.06 o 
   2   4 -10     1736.85     1902.46    203.58 o 
   4   4 -10     1753.09     1940.32    111.52 o 
   6   4 -10     3808.88     3855.89    193.52 o 
   8   4 -10       64.15       76.00     42.19 o 
  10   4 -10     1347.11     1376.71    110.21 o 
  12   4 -10     1858.09     1669.94    169.27 o 
   1   5 -10      733.01      746.74    115.27 o 
   3   5 -10     4668.52     4840.90    235.02 o 
   5   5 -10     3930.29     4153.71    218.74 o 
   7   5 -10     4150.40     4683.78    376.11 o 
   9   5 -10     2608.99     2644.51    204.38 o 
   0   6 -10     1130.28     1261.70    311.43 o 
   2   6 -10      699.09      635.83     97.11 o 
   4   6 -10     1049.44      978.56    100.73 o 
   6   6 -10      803.36      622.36    155.01 o 
   1   1  -9    12693.55    14025.08    529.22 o 
   3   1  -9     3993.02     4184.56    223.38 o 
   5   1  -9    23751.50    23281.24   1248.76 o 
   7   1  -9    12916.88    12700.84    537.15 o 
   9   1  -9     1585.42     1567.48     81.90 o 
  11   1  -9     8052.40     7473.67    491.89 o 
  13   1  -9     2436.30     1965.21    195.60 o 
  15   1  -9     2794.36     2561.02    232.95 o 
  17   1  -9    10761.25     9848.33    879.71 o 
   0   2  -9     9399.47    10777.56    658.01 o 
   2   2  -9    16412.25    16952.65   2006.08 o 
   4   2  -9     2873.56     2867.85    139.00 o 
   6   2  -9     2312.06     2176.19    118.31 o 
   8   2  -9     7748.86     7468.58    308.78 o 
  10   2  -9     9595.59     9273.26    325.73 o 
  12   2  -9     4867.09     4501.90    204.98 o 
  14   2  -9     4681.10     4260.55    289.19 o 
  16   2  -9      402.82      297.34     65.80 o 
   1   3  -9    12919.85    13723.93    584.77 o 
   3   3  -9     1283.46     1350.41     91.43 o 
   5   3  -9     1345.18     1288.48     79.04 o 
   7   3  -9     2977.52     2890.31    142.10 o 
   9   3  -9     1451.39     1461.57     75.27 o 
  11   3  -9    14590.71    14234.96    496.19 o 
  13   3  -9     3021.56     2801.15    138.57 o 
  15   3  -9      522.14      458.13     67.38 o 
   0   4  -9     3387.13     3743.65    402.83 o 
   2   4  -9     1612.75     1823.16    103.84 o 
   4   4  -9    18183.92    19930.56    776.33 o 
   6   4  -9    20650.11    19073.29   1437.98 o 
   8   4  -9    13383.87    13103.41    765.50 o 
  10   4  -9      653.88      703.34     67.89 o 
  12   4  -9     1977.35     1849.21    128.94 o 
  14   4  -9     3932.68     3468.35    169.39 o 
   1   5  -9    13302.62    13794.68    498.32 o 
   3   5  -9      340.30      373.99     75.84 o 
   5   5  -9     6854.55     7364.81    355.51 o 
   7   5  -9     2994.51     3032.53    242.16 o 
   9   5  -9     2578.28     2698.60    177.78 o 
  11   5  -9     9073.74     8086.89    607.60 o 
  13   5  -9     2176.99     2145.29    156.88 o 
   0   6  -9    12771.56    12664.22    903.61 o 
   2   6  -9    14249.20    15150.91    720.11 o 
   4   6  -9      656.01      709.28    153.21 o 
   6   6  -9     6942.72     7076.10    528.63 o 
   8   6  -9     2817.86     2930.73    226.61 o 
  10   6  -9    11428.06    11996.32   1129.32 o 
   1   7  -9      698.91      815.03    112.45 o 
   3   7  -9     2838.19     2857.80    209.31 o 
   5   7  -9    16951.63    17810.89   1475.16 o 
   0   0  -8    77429.22    86518.21   4463.63 o 
   2   0  -8    11339.18    12198.34    354.46 o 
   4   0  -8     6168.08     6610.19    295.31 o 
   6   0  -8    46534.63    46554.73   2335.97 o 
   8   0  -8      366.04      342.09     85.58 o 
  10   0  -8    13155.65    12406.90    667.97 o 
  12   0  -8    20119.80    17467.44    717.48 o 
  14   0  -8      284.31      228.28     38.61 o 
  16   0  -8     8530.18     7089.34    621.85 o 
  18   0  -8     7731.27     6649.83    791.59 o 
   1   1  -8    17023.48    16118.46   1504.65 o 
   3   1  -8     3357.56     3340.31    191.73 o 
   5   1  -8    22013.69    21684.42    808.79 o 
   7   1  -8    18322.31    17855.74    557.89 o 
   9   1  -8     4635.32     4254.51    197.99 o 
  11   1  -8    16179.12    14376.28    788.17 o 
  13   1  -8     2992.74     2495.07    183.45 o 
  15   1  -8     3052.28     2826.13    210.95 o 
  17   1  -8     7703.97     6999.75    488.84 o 
  19   1  -8     1801.80     1680.87    171.80 o 
   0   2  -8    19787.99    21564.46   1316.50 o 
   2   2  -8    11581.94    11880.76    494.66 o 
   4   2  -8     5001.71     4691.32    288.98 o 
   6   2  -8    21194.84    22152.43    621.99 o 
   8   2  -8     2098.45     2052.63     99.80 o 
  10   2  -8    14274.13    13860.29    432.61 o 
  12   2  -8    13304.03    12608.44    430.75 o 
  14   2  -8      363.63      357.75     64.20 o 
  16   2  -8     8980.30     8327.56    380.50 o 
  18   2  -8     3868.75     3897.44    361.79 o 
   1   3  -8    14347.62    15340.00    549.83 o 
   3   3  -8    11212.67    11126.03    380.88 o 
   5   3  -8     6880.79     6935.01    225.03 o 
   7   3  -8     7919.73     8056.68    258.79 o 
   9   3  -8    11974.75    11950.98    360.34 o 
  11   3  -8     9649.77     9399.85    271.00 o 
  13   3  -8     5358.62     5029.92    222.02 o 
  15   3  -8     4292.48     3975.28    187.59 o 
  17   3  -8     3782.93     3244.69    172.85 o 
   0   4  -8     8170.09     8955.58    370.74 o 
   2   4  -8      401.71      441.90     69.73 o 
   4   4  -8     3313.61     3481.77    153.63 o 
   6   4  -8     6639.52     5957.69    326.04 o 
   8   4  -8      126.54      139.27     43.56 o 
  10   4  -8      960.45     1048.41     83.43 o 
  12   4  -8     3082.14     2855.03    135.21 o 
  14   4  -8        5.58       23.75     33.33 o 
  16   4  -8     1406.32     1246.19    108.68 o 
   1   5  -8     5578.34     5443.21    196.66 o 
   3   5  -8     6796.42     7243.26    275.11 o 
   5   5  -8     2983.35     2805.60    200.80 o 
   7   5  -8     5207.39     4970.08    230.77 o 
   9   5  -8     6052.30     5905.72    455.21 o 
  11   5  -8     2278.28     2111.34    132.80 o 
  13   5  -8     2450.04     2194.25    120.29 o 
  15   5  -8     3848.56     3578.22    175.26 o 
   0   6  -8     3551.49     2869.23    558.00 o 
   2   6  -8     1294.25     1225.20     98.35 o 
   4   6  -8      919.26      964.95    111.15 o 
   6   6  -8      673.70      683.09     58.00 o 
   8   6  -8      930.20      934.15     94.64 o 
  10   6  -8     1361.01     1134.64    123.62 o 
  12   6  -8      980.07      902.88     98.77 o 
   1   7  -8      906.02     1025.28    103.41 o 
   3   7  -8     3338.42     3423.40    348.41 o 
   5   7  -8      493.36      512.44     91.43 o 
   7   7  -8     1313.39     1404.87    175.95 o 
   9   7  -8     2292.89     2418.67    298.87 o 
   0   8  -8     4820.10     4639.30   1288.67 o 
   2   8  -8     1548.68     2235.65    723.37 o 
   1   1  -7    19995.15    19743.19   1139.54 o 
   3   1  -7     2348.47     2451.30    132.80 o 
   5   1  -7     2515.67     2640.48     78.52 o 
   7   1  -7     3234.86     3099.73    116.27 o 
   9   1  -7     1590.20     1568.54     65.09 o 
  11   1  -7    15510.70    14150.03    442.07 o 
  13   1  -7     2466.08     2070.74    142.44 o 
  15   1  -7     1161.36      966.88     57.52 o 
  17   1  -7     1965.36     1673.92    114.33 o 
  19   1  -7      337.50      278.57     67.48 o 
   0   2  -7     3018.10     3032.55    197.35 o 
   2   2  -7     3196.57     3159.58    167.45 o 
   4   2  -7    12088.36    11903.73    497.57 o 
   6   2  -7     9217.38     9540.55    277.36 o 
   8   2  -7    12766.17    12424.23    362.61 o 
  10   2  -7     1309.19     1157.15     76.55 o 
  12   2  -7     2939.11     2933.59    119.71 o 
  14   2  -7     3646.30     3270.29    182.29 o 
  16   2  -7     5791.81     5822.21    245.70 o 
  18   2  -7     3519.81     3308.59    167.11 o 
  20   2  -7     1575.53     1462.69    171.91 o 
   1   3  -7     2727.85     2905.88    119.11 o 
   3   3  -7     1129.60     1158.57     74.66 o 
   5   3  -7    21152.70    20448.23    615.74 o 
   7   3  -7    16017.46    16034.75    476.24 o 
   9   3  -7      154.32      182.54     53.90 o 
  11   3  -7     2775.13     2744.47    120.42 o 
  13   3  -7      610.12      505.88     83.27 o 
  15   3  -7     2571.26     2369.45    156.99 o 
  17   3  -7     8123.80     7736.98    301.90 o 
  19   3  -7     1243.58     1126.48     96.22 o 
   0   4  -7    33637.69    34116.00   1609.82 o 
   2   4  -7    28097.15    29031.04   1007.03 o 
   4   4  -7        3.53       55.03     25.27 o 
   6   4  -7    13184.48    12338.95    360.86 o 
   8   4  -7     5220.58     5583.54    209.30 o 
  10   4  -7    16262.34    16150.76    487.72 o 
  12   4  -7    12925.98    12160.91    402.66 o 
  14   4  -7     6530.54     6145.00    232.04 o 
  16   4  -7     1062.23      925.48     96.81 o 
  18   4  -7      848.84      828.10    100.93 o 
   1   5  -7     6715.74     6402.68    413.13 o 
   3   5  -7     1802.43     1760.72     81.91 o 
   5   5  -7    20286.84    19446.65    965.47 o 
   7   5  -7    15429.91    14820.25    545.34 o 
   9   5  -7      191.60      185.71     38.41 o 
  11   5  -7     7349.59     6727.06    332.37 o 
  13   5  -7     1452.56     1414.27    107.31 o 
  15   5  -7     2906.33     2645.13    133.73 o 
   0   6  -7     6477.88     5797.11    592.85 o 
   2   6  -7      642.72      640.41     56.39 o 
   4   6  -7    19277.93    18353.07    943.80 o 
   6   6  -7    22063.35    21504.74   1094.43 o 
   8   6  -7     9396.51     9027.56    536.25 o 
  10   6  -7     1217.02     1257.81    141.99 o 
  12   6  -7     4056.85     3846.93    244.16 o 
  14   6  -7     2764.72     2391.98    195.38 o 
   1   7  -7    19722.43    18258.51    665.63 o 
   3   7  -7      520.85      459.07     39.38 o 
   5   7  -7     2325.57     2164.99    206.21 o 
   7   7  -7     1371.00     1349.27    128.31 o 
   9   7  -7     3450.89     3196.62    265.03 o 
  11   7  -7    17984.49    16751.10   1801.97 o 
   0   8  -7     4641.54     4170.98    358.28 o 
   2   8  -7     3438.69     3241.10    216.70 o 
   4   8  -7     1411.89     1327.52    134.10 o 
   6   8  -7     9616.19     8290.97    654.20 o 
   8   8  -7       11.64       49.74     58.77 o 
   2   0  -6    29047.05    31347.28   1007.60 o 
   4   0  -6    41153.70    42512.16   1301.44 o 
   6   0  -6    71661.77    65409.00   4882.71 o 
   8   0  -6     8918.92     9156.91    303.65 o 
  10   0  -6    17441.85    17379.15    591.97 o 
  12   0  -6    23282.29    22348.20   1092.42 o 
  14   0  -6     1747.30     1629.15     84.01 o 
  16   0  -6    33648.91    31392.02   1409.76 o 
  18   0  -6    17014.16    16373.79    669.35 o 
  20   0  -6      627.54      600.97     79.56 o 
   1   1  -6    43146.37    45990.48   1574.58 o 
   3   1  -6     5131.60     4903.22    125.47 o 
   5   1  -6    35538.58    34353.38    866.76 o 
   7   1  -6    17915.92    18435.09    397.75 o 
   9   1  -6     8283.25     8194.74    188.30 o 
  11   1  -6    21808.83    21083.57    520.81 o 
  13   1  -6    12174.90    11899.36    307.07 o 
  15   1  -6     3222.87     2739.78    131.19 o 
  17   1  -6    12166.54    10679.93    472.90 o 
  19   1  -6     1640.17     1500.24     86.82 o 
  21   1  -6     3311.27     3373.19    284.29 o 
   0   2  -6   117177.19   120351.73   7049.06 o 
   2   2  -6    14109.14    14843.37    457.35 o 
   4   2  -6    16014.75    15389.99    664.26 o 
   6   2  -6    33657.12    33861.48   1014.26 o 
   8   2  -6      918.12      831.86     53.87 o 
  10   2  -6    20108.44    20064.19    597.42 o 
  12   2  -6    37560.63    37244.19   1146.02 o 
  14   2  -6     1198.00     1038.30     59.46 o 
  16   2  -6     8684.07     7536.67    471.10 o 
  18   2  -6     7301.52     6876.77    305.80 o 
  20   2  -6      808.08      657.63     90.15 o 
   1   3  -6    21262.68    20812.60    714.31 o 
   3   3  -6    19517.90    18777.58    745.14 o 
   5   3  -6    18562.29    18216.80    522.22 o 
   7   3  -6    22470.28    21375.50    729.90 o 
   9   3  -6    18460.46    17872.27    518.99 o 
  11   3  -6    20212.01    19047.30    581.36 o 
  13   3  -6     5555.42     5668.30    223.95 o 
  15   3  -6    10041.78    10377.06    377.47 o 
  17   3  -6     6700.29     6638.90    347.51 o 
  19   3  -6     4642.73     4783.27    286.60 o 
   0   4  -6     6479.92     5588.33    756.44 o 
   2   4  -6     2258.04     2195.90     81.73 o 
   4   4  -6     5049.14     4805.12    247.75 o 
   6   4  -6     6189.91     5942.22    208.64 o 
   8   4  -6     1425.43     1408.41     95.87 o 
  10   4  -6     5041.43     5047.32    189.80 o 
  12   4  -6     3712.14     3697.13    154.80 o 
  14   4  -6       59.30      101.11     40.29 o 
  16   4  -6     2811.65     2659.39    141.42 o 
  18   4  -6     1644.78     1537.62    141.41 o 
   1   5  -6     9282.44     8808.72    321.80 o 
   3   5  -6    23780.36    23249.36    647.84 o 
   5   5  -6     5984.39     5704.40    201.21 o 
   7   5  -6     9545.16     9239.87    420.98 o 
   9   5  -6    19768.87    19907.11    766.98 o 
  11   5  -6     4334.35     4094.10    279.13 o 
  13   5  -6     7046.54     7236.48    287.39 o 
  15   5  -6     5217.86     5174.76    206.61 o 
  17   5  -6     1487.99     1463.67    112.09 o 
   0   6  -6     8820.29     9313.52    312.51 o 
   2   6  -6     2785.49     2593.43    104.32 o 
   4   6  -6     2072.48     2012.23     96.29 o 
   6   6  -6     7931.27     7295.18    324.75 o 
   8   6  -6     3989.08     4034.16    219.07 o 
  10   6  -6     1506.18     1498.93    120.38 o 
  12   6  -6     1278.34     1340.13    112.62 o 
  14   6  -6     1115.40     1012.65     92.60 o 
  16   6  -6     2737.86     2654.03    167.70 o 
   1   7  -6      674.15      732.89     50.03 o 
   3   7  -6     5376.28     5323.76    176.20 o 
   5   7  -6     1796.22     1755.24    138.07 o 
   7   7  -6     1972.17     1996.44    162.53 o 
   9   7  -6     3000.19     2921.14    226.15 o 
  11   7  -6      303.36      258.19     65.32 o 
  13   7  -6     1859.50     1908.17    144.35 o 
   0   8  -6    12765.78    11293.00    477.25 o 
   2   8  -6     3980.39     3621.51    158.58 o 
   4   8  -6     4525.37     4173.55    222.91 o 
   6   8  -6     8797.31     8533.97    440.56 o 
   8   8  -6     2855.34     2719.38    187.42 o 
  10   8  -6     3833.56     3952.34    289.12 o 
   1   9  -6     4032.19     3585.10    212.88 o 
   3   9  -6      121.20       71.72     32.25 o 
   1   1  -5    19927.42    19581.91    499.94 o 
   3   1  -5     1771.29     1826.09     61.90 o 
   5   1  -5    27012.60    25617.30    577.10 o 
   7   1  -5    31225.59    31111.02    708.24 o 
   9   1  -5     5730.65     5509.15    124.31 o 
  11   1  -5     3477.38     3351.04     93.09 o 
  13   1  -5     1116.25     1154.72     60.76 o 
  15   1  -5     4282.81     4075.35    127.72 o 
  17   1  -5    14163.67    13590.59    417.39 o 
  19   1  -5      689.04      753.87     68.32 o 
  21   1  -5      593.55      571.44     61.50 o 
   0   2  -5    53283.98    56428.70   2661.51 o 
   2   2  -5    15077.52    15650.10    498.90 o 
   4   2  -5     1381.07     1351.12     55.87 o 
   6   2  -5     1731.59     1646.58     73.50 o 
   8   2  -5     9155.25     8801.60    255.16 o 
  10   2  -5     9708.09     9277.85    222.13 o 
  12   2  -5     9474.53     9086.10    236.87 o 
  14   2  -5     4255.52     4341.00    189.76 o 
  16   2  -5      371.63      342.99     24.24 o 
  18   2  -5      723.24      660.17     51.49 o 
  20   2  -5     1529.81     1538.60    174.39 o 
  22   2  -5     2004.58     2069.65    227.54 o 
   1   3  -5    46012.39    47411.43   1507.52 o 
   3   3  -5     4304.24     4122.37    185.10 o 
   5   3  -5     9872.26    10115.03    317.85 o 
   7   3  -5     3480.84     3376.76    170.70 o 
   9   3  -5     1518.70     1481.25     78.87 o 
  11   3  -5    24990.63    24700.21    735.83 o 
  13   3  -5     6708.93     6603.62    271.71 o 
  15   3  -5     1201.28     1240.98    126.46 o 
  17   3  -5     2881.05     2748.06    196.59 o 
  19   3  -5      669.32      613.78     96.82 o 
  21   3  -5     2623.05     2890.14    200.45 o 
   0   4  -5    22133.25    23417.08    757.24 o 
   2   4  -5     2738.53     2767.53     87.73 o 
   4   4  -5    25775.67    24487.82    789.64 o 
   6   4  -5    18272.59    18751.41    574.30 o 
   8   4  -5    23442.99    22489.64    690.01 o 
  10   4  -5     5662.22     5730.06    235.87 o 
  12   4  -5    12367.78    12298.59    383.63 o 
  14   4  -5     5064.24     5027.04    206.32 o 
  16   4  -5    14726.18    14170.20    522.14 o 
  18   4  -5     7119.00     7070.43    318.68 o 
  20   4  -5     2144.86     2178.13    175.09 o 
   1   5  -5    26945.49    26885.98    681.04 o 
   3   5  -5      114.14      108.89     26.82 o 
   5   5  -5    20613.04    19692.29    775.55 o 
   7   5  -5     9833.15     9547.28    513.93 o 
   9   5  -5     2823.51     2939.85    156.35 o 
  11   5  -5    18600.94    18920.71    669.96 o 
  13   5  -5     6537.89     6390.42    248.44 o 
  15   5  -5     1628.15     1570.89    108.42 o 
  17   5  -5     6586.06     6430.18    329.20 o 
  19   5  -5      635.56      669.43    111.34 o 
   0   6  -5    28567.48    27229.19    946.40 o 
   2   6  -5    22639.28    22135.75    558.15 o 
   4   6  -5     4606.61     4529.24    151.03 o 
   6   6  -5    19078.31    19785.43    646.38 o 
   8   6  -5     7696.51     7454.57    284.09 o 
  10   6  -5    12829.96    12972.43    491.46 o 
  12   6  -5    12748.61    13013.51    520.45 o 
  14   6  -5     6735.91     6758.28    273.36 o 
  16   6  -5     3834.84     3963.80    208.01 o 
   1   7  -5     5943.19     6039.68    187.98 o 
   3   7  -5     1780.47     2059.67    136.14 o 
   5   7  -5    29095.96    29126.98    948.93 o 
   7   7  -5    15622.79    15799.65    646.06 o 
   9   7  -5      608.72      578.01     76.78 o 
  11   7  -5     3204.50     3362.49    164.29 o 
  13   7  -5     1978.95     2093.59    162.44 o 
  15   7  -5     3057.28     3029.81    177.28 o 
   0   8  -5    10473.01    10161.83    365.05 o 
   2   8  -5     1109.74     1071.00     61.85 o 
   4   8  -5     5341.29     4861.24    194.46 o 
   6   8  -5     8393.89     7940.71    343.65 o 
   8   8  -5     1231.59     1157.15    104.62 o 
  10   8  -5     4250.09     4163.82    274.67 o 
  12   8  -5     5483.41     5460.06    283.52 o 
   1   9  -5    15337.36    13595.01    815.92 o 
   3   9  -5      760.14      683.65     68.53 o 
   5   9  -5     2588.27     2321.51    176.54 o 
   7   9  -5      703.12      742.35    105.61 o 
   2   0  -4    25121.62    26937.46    693.58 o 
   4   0  -4    23256.03    22180.69    665.99 o 
   6   0  -4    51878.81    48667.14   1800.54 o 
   8   0  -4     8094.75     7621.59    232.96 o 
  10   0  -4    58519.06    59402.75   2444.93 o 
  12   0  -4    62430.08    63404.54   2794.00 o 
  14   0  -4     2260.39     2396.89    115.30 o 
  16   0  -4    15558.55    15872.38    672.71 o 
  18   0  -4     9372.88    10328.37    509.26 o 
  20   0  -4      755.03      721.20    106.16 o 
  22   0  -4    11514.53    12330.06    702.50 o 
   1   1  -4    23694.22    23871.86    708.28 o 
   3   1  -4     7356.95     8082.30    164.64 o 
   5   1  -4    91242.25    89536.98   2548.13 o 
   7   1  -4    47097.09    45882.32   1202.50 o 
   9   1  -4      428.80      423.09     26.88 o 
  11   1  -4    24519.53    24143.34    618.10 o 
  13   1  -4     5390.02     5619.48    169.84 o 
  15   1  -4     8742.35     9310.06    281.18 o 
  17   1  -4    20807.77    21826.07    668.09 o 
  19   1  -4     3867.30     4345.59    179.72 o 
  21   1  -4     2336.89     2586.74    153.91 o 
  23   1  -4     5196.66     5913.95    396.95 o 
   0   2  -4    52358.04    52940.77   2419.64 o 
   2   2  -4    27347.69    28032.90    697.42 o 
   4   2  -4    40099.13    40841.89   1266.67 o 
   6   2  -4    74280.88    72103.72   2655.63 o 
   8   2  -4     7769.54     8092.10    218.09 o 
  10   2  -4    12812.70    12616.02    307.25 o 
  12   2  -4    13375.82    12623.70    334.24 o 
  14   2  -4     2894.38     2794.98     97.13 o 
  16   2  -4    17768.06    18230.25    548.19 o 
  18   2  -4    15032.62    15781.05    501.82 o 
  20   2  -4      228.23      148.48     38.14 o 
  22   2  -4     4047.12     4491.17    266.93 o 
   1   3  -4    45665.98    46888.54   1289.63 o 
   3   3  -4    15896.63    15594.92    380.16 o 
   5   3  -4    26364.98    26817.33    800.17 o 
   7   3  -4    14904.54    14220.91    426.83 o 
   9   3  -4    17461.28    17421.15    549.80 o 
  11   3  -4    14039.05    13103.73    386.04 o 
  13   3  -4    10690.63    11108.31    405.53 o 
  15   3  -4     3095.23     3290.50    160.25 o 
  17   3  -4     6516.01     6935.56    341.15 o 
  19   3  -4     1789.00     1837.20    153.31 o 
  21   3  -4     3737.29     4304.45    323.79 o 
   0   4  -4    17575.26    14312.91   1399.31 o 
   2   4  -4      150.77      219.44     23.06 o 
   4   4  -4     2311.36     2399.76     89.14 o 
   6   4  -4    12780.02    13032.69    433.91 o 
   8   4  -4     4628.51     4774.62    201.64 o 
  10   4  -4     3756.16     3865.92    209.05 o 
  12   4  -4    11627.13    11080.53    345.10 o 
  14   4  -4     1279.49     1208.35    109.35 o 
  16   4  -4     3582.99     3409.78    173.03 o 
  18   4  -4     1885.18     2122.38    159.03 o 
  20   4  -4       78.80       81.29     57.18 o 
   1   5  -4     3668.28     3431.69     94.71 o 
   3   5  -4    20757.75    20734.09    510.12 o 
   5   5  -4     2386.67     2466.80     98.06 o 
   7   5  -4     3964.14     3919.23    160.79 o 
   9   5  -4    10930.26    10892.24    400.30 o 
  11   5  -4     4771.43     4584.99    230.50 o 
  13   5  -4     1846.14     1837.92    127.55 o 
  15   5  -4     6938.70     6739.85    292.50 o 
  17   5  -4     1274.68     1176.91    113.17 o 
  19   5  -4     3406.63     3490.82    223.30 o 
   0   6  -4     9990.58     8986.05    304.26 o 
   2   6  -4      801.72      813.97     57.00 o 
   4   6  -4     2120.78     2112.77     90.08 o 
   6   6  -4     3337.87     3361.68    160.15 o 
   8   6  -4     1430.24     1470.91    111.24 o 
  10   6  -4     1748.18     1813.43    126.02 o 
  12   6  -4     1611.43     1657.31    147.04 o 
  14   6  -4      381.47      368.66     70.29 o 
  16   6  -4      817.53      900.66    113.41 o 
  18   6  -4      520.33      422.61     79.26 o 
   1   7  -4      306.26      323.00     55.35 o 
   3   7  -4     6502.40     6643.05    200.29 o 
   5   7  -4     1232.82     1385.58    110.38 o 
   7   7  -4      992.34     1009.70    105.21 o 
   9   7  -4     2134.02     2157.46    160.89 o 
  11   7  -4      210.39      176.25     53.60 o 
  13   7  -4     1422.75     1579.09    132.77 o 
  15   7  -4      950.37      934.43    110.67 o 
   0   8  -4    16053.19    15369.46    670.93 o 
   2   8  -4     2093.74     1943.34     93.19 o 
   4   8  -4     3679.48     3710.01    154.45 o 
   6   8  -4     6048.91     6150.18    267.83 o 
   8   8  -4     1215.66     1322.26    115.30 o 
  10   8  -4     5406.58     5675.19    327.64 o 
  12   8  -4     5632.83     5956.76    310.71 o 
   1   9  -4     2411.48     2148.78    191.18 o 
   3   9  -4        5.63       31.67     23.79 o 
   5   9  -4     3038.55     2915.61    186.23 o 
   7   9  -4     3479.67     3401.37    224.11 o 
   9   9  -4      168.25      162.86     84.30 o 
   1   1  -3    89884.13    86873.09   3097.77 o 
   3   1  -3    12007.78    12054.09    267.47 o 
   5   1  -3    10669.96     9747.37    194.26 o 
   7   1  -3    12029.13    11386.52    238.44 o 
   9   1  -3    10217.28    10070.80    237.32 o 
  11   1  -3    26905.34    26754.19    722.86 o 
  13   1  -3     9692.95    10061.38    258.05 o 
  15   1  -3     4388.86     4565.26    176.03 o 
  17   1  -3    10784.91    11423.34    388.83 o 
  19   1  -3      715.02      841.23     74.33 o 
  21   1  -3     2635.03     3211.23    170.21 o 
  23   1  -3     5850.13     7449.28    444.56 o 
   0   2  -3    28425.20    29327.41   1160.77 o 
   2   2  -3     4152.81     3570.84    187.59 o 
   4   2  -3    17852.21    16557.23    445.12 o 
   6   2  -3    35361.83    33799.87   1042.05 o 
   8   2  -3    27590.62    25903.26    665.46 o 
  10   2  -3     8246.19     8065.78    198.28 o 
  12   2  -3     3342.53     3415.57    104.68 o 
  14   2  -3     4631.83     4850.36    174.78 o 
  16   2  -3     9723.21    10775.16    383.14 o 
  18   2  -3     6627.07     7575.78    299.27 o 
  20   2  -3     2166.98     2523.23    135.03 o 
  22   2  -3     1469.90     1688.23    165.87 o 
   1   3  -3    19131.21    18351.70    407.17 o 
   3   3  -3     1131.14     1014.91     63.28 o 
   5   3  -3    59982.23    60147.75   2106.65 o 
   7   3  -3    26376.08    25746.44    794.26 o 
   9   3  -3     2217.40     2099.69     93.86 o 
  11   3  -3     6857.01     6876.56    227.33 o 
  13   3  -3     2346.53     2330.24    147.29 o 
  15   3  -3     3039.02     2966.81    135.16 o 
  17   3  -3    16938.88    17233.74    813.40 o 
  19   3  -3     2722.65     2994.80    206.80 o 
  21   3  -3     1071.46     1333.14    151.27 o 
   0   4  -3    75666.75    80170.53   3347.26 o 
   2   4  -3    69180.52    68986.84   2005.12 o 
   4   4  -3    14338.91    14308.91    369.41 o 
   6   4  -3    14504.00    14456.25    451.56 o 
   8   4  -3    49485.97    48141.05   1713.96 o 
  10   4  -3    52227.59    51594.99   1895.13 o 
  12   4  -3    30575.82    30629.33   1002.26 o 
  14   4  -3    18222.58    18792.33    628.36 o 
  16   4  -3     3586.98     3880.85    228.03 o 
  18   4  -3     3630.48     3846.57    212.47 o 
  20   4  -3     7627.29     8965.39    505.72 o 
   1   5  -3    13831.46    13125.75    309.14 o 
   3   5  -3     5202.57     4970.46    136.92 o 
   5   5  -3    34043.59    35096.68   1041.40 o 
   7   5  -3    26800.70    26108.14    819.72 o 
   9   5  -3     3092.89     3293.71    181.79 o 
  11   5  -3    18521.71    19438.47    702.83 o 
  13   5  -3     5289.06     5361.44    258.53 o 
  15   5  -3     4820.25     5031.27    236.30 o 
  17   5  -3    12460.14    12676.27    676.19 o 
  19   5  -3     2542.38     2594.61    214.47 o 
   0   6  -3    28411.91    28314.44   1022.86 o 
   2   6  -3     9497.33     9684.59    257.07 o 
   4   6  -3    37095.52    36849.05    980.89 o 
   6   6  -3    34700.39    34432.25   1011.01 o 
   8   6  -3    28703.49    29721.81   1011.33 o 
  10   6  -3     8883.95     9409.86    357.13 o 
  12   6  -3     8550.18     9245.49    365.70 o 
  14   6  -3     7818.11     8115.81    314.51 o 
  16   6  -3    11902.57    12102.62    468.08 o 
  18   6  -3     9231.16     9282.11    469.93 o 
   1   7  -3    50894.35    47551.72   1596.75 o 
   3   7  -3     2032.52     2164.31    103.63 o 
   5   7  -3    13792.22    13557.75    424.83 o 
   7   7  -3     4207.67     4786.79    217.04 o 
   9   7  -3     7793.60     8650.12    381.98 o 
  11   7  -3    31791.89    33773.27   1203.60 o 
  13   7  -3    10854.68    11222.64    458.48 o 
  15   7  -3     1344.52     1305.53    144.20 o 
  17   7  -3     4576.12     4708.06    284.60 o 
   0   8  -3    12630.31    12364.33    470.10 o 
   2   8  -3     3659.57     3743.94    139.17 o 
   4   8  -3     2763.91     2801.19    130.86 o 
   6   8  -3     9999.52    10532.93    402.99 o 
   8   8  -3     1533.88     1495.06    129.82 o 
  10   8  -3     6589.08     6981.35    448.23 o 
  12   8  -3     7632.08     8321.80    415.79 o 
  14   8  -3      493.17      467.64     91.07 o 
   1   9  -3     4865.57     4656.86    193.16 o 
   3   9  -3     2479.38     2417.47    182.29 o 
   5   9  -3    21350.82    20220.87   1764.73 o 
   7   9  -3    10898.14    11648.29    851.72 o 
   9   9  -3      646.99      790.90    171.91 o 
   0  10  -3     8334.48     7726.74    909.75 o 
   2  10  -3     3028.83     3128.96    607.96 o 
   2   0  -2     7893.93     8158.65    186.47 o 
   4   0  -2    85717.81    78637.25   3253.86 o 
   6   0  -2   191082.05   163952.63   8634.80 o 
   8   0  -2    53046.95    53673.53   2609.93 o 
  10   0  -2    16534.01    17061.23    801.54 o 
  12   0  -2     2907.97     2836.62    189.56 o 
  14   0  -2      340.98      362.56    111.31 o 
  16   0  -2    48957.42    51186.68   2898.00 o 
  18   0  -2    34105.64    36196.56   2184.10 o 
  20   0  -2      506.13      359.23    145.81 o 
  22   0  -2     2953.84     3211.31    428.34 o 
  24   0  -2      328.16      310.57    183.74 o 
   1   1  -2    91478.09    85712.42   3001.17 o 
   3   1  -2     6568.82     6714.16    141.17 o 
   5   1  -2    86849.77    83267.04   2506.73 o 
   7   1  -2    22171.14    20600.15    506.95 o 
   9   1  -2    21528.45    21681.70    665.77 o 
  11   1  -2    49489.02    49051.79   1733.07 o 
  13   1  -2    18435.56    19505.47    747.17 o 
  15   1  -2     1494.74     1453.78    143.98 o 
  17   1  -2    12304.36    12916.35    531.31 o 
  19   1  -2     1028.58     1073.17    183.56 o 
  21   1  -2     5511.51     6269.24    379.73 o 
  23   1  -2     8953.20     9908.87    583.39 o 
   0   2  -2   269900.97   207450.45  11587.13 o 
   2   2  -2    19544.30    19546.60    389.54 o 
   4   2  -2     9938.73     9420.90    255.12 o 
   6   2  -2    22478.38    21737.69    605.05 o 
   8   2  -2      252.84      366.63     37.11 o 
  10   2  -2    43439.67    44727.68   1851.49 o 
  12   2  -2    59935.00    61373.58   2827.91 o 
  14   2  -2      333.89      295.93     86.93 o 
  16   2  -2     1013.96      919.83    158.47 o 
  18   2  -2     2963.21     2908.73    260.73 o 
  20   2  -2      654.20      669.05    149.52 o 
  22   2  -2    12583.61    14223.29    939.78 o 
   1   3  -2     6551.86     6566.82    133.66 o 
   3   3  -2    24751.39    23659.15    513.36 o 
   5   3  -2    63391.66    62741.40   2652.73 o 
   7   3  -2    56139.55    51988.71   1818.35 o 
   9   3  -2    13260.56    13271.43    441.23 o 
  11   3  -2     9761.42     8824.44    352.36 o 
  13   3  -2      272.65      324.36     44.05 o 
  15   3  -2    20729.28    20996.46   1108.36 o 
  17   3  -2    17037.47    17568.24   1019.01 o 
  19   3  -2     7411.17     7534.47    499.88 o 
  21   3  -2      225.05      196.28    127.28 o 
  23   3  -2     2088.53     2169.08    340.11 o 
   0   4  -2    12713.38    12558.09    403.46 o 
   2   4  -2     7868.60     7333.13    155.77 o 
   4   4  -2    12435.08    11841.05    335.94 o 
   6   4  -2    15539.29    14695.05    439.04 o 
   8   4  -2     1832.42     2076.71    142.73 o 
  10   4  -2     7729.92     7982.16    316.83 o 
  12   4  -2     2156.40     2201.06    143.76 o 
  14   4  -2      810.68      917.25    102.96 o 
  16   4  -2     4810.94     4634.17    241.10 o 
  18   4  -2     2877.11     2812.29    212.95 o 
  20   4  -2       99.66      114.35     64.82 o 
  22   4  -2     1435.81     1599.04    180.13 o 
   1   5  -2    20908.19    20303.08    483.11 o 
   3   5  -2    21071.40    21176.78    552.02 o 
   5   5  -2      530.81      625.40     44.49 o 
   7   5  -2     2050.37     2058.18    118.53 o 
   9   5  -2    21398.87    22481.06    721.41 o 
  11   5  -2     4731.42     4901.83    200.42 o 
  13   5  -2    10871.35    11341.15    435.56 o 
  15   5  -2     3454.81     3434.51    225.65 o 
  17   5  -2      308.25      224.15     80.90 o 
  19   5  -2     2275.54     2140.49    184.83 o 
  21   5  -2     3507.94     3372.21    315.22 o 
   0   6  -2     2789.12     2764.56    130.51 o 
   2   6  -2     2740.66     2690.63    123.83 o 
   4   6  -2     1319.71     1381.46     74.65 o 
   6   6  -2     5142.08     5276.87    192.11 o 
   8   6  -2     1643.79     1737.87    119.30 o 
  10   6  -2     1770.14     1982.08    137.94 o 
  12   6  -2      540.04      518.18     96.33 o 
  14   6  -2      622.91      598.29     92.24 o 
  16   6  -2     2518.38     2621.16    171.07 o 
  18   6  -2     1332.71     1545.14    165.80 o 
   1   7  -2     1689.25     1568.92     71.14 o 
   3   7  -2     7943.37     7867.83    256.63 o 
   5   7  -2        3.25       38.72     23.52 o 
   7   7  -2      231.34      255.83     60.09 o 
   9   7  -2     4860.80     5261.63    289.10 o 
  11   7  -2      710.39      859.40    112.32 o 
  13   7  -2     3039.88     3192.47    208.52 o 
  15   7  -2     1420.96     1409.15    147.47 o 
  17   7  -2       93.58      102.14     60.13 o 
   0   8  -2     2585.78     2479.49    162.66 o 
   2   8  -2      465.51      457.23     43.28 o 
   4   8  -2     4886.25     5015.30    202.20 o 
   6   8  -2    18424.00    17725.04   1368.60 o 
   8   8  -2     2265.24     2313.25    147.83 o 
  10   8  -2      772.98      863.88    102.58 o 
  12   8  -2      913.85     1137.58    147.24 o 
  14   8  -2      281.97      264.67     71.24 o 
   1   9  -2     4598.54     4168.11    244.77 o 
   3   9  -2      213.54      217.33     39.77 o 
   5   9  -2     3743.78     3598.87    285.42 o 
   7   9  -2     1038.71     1084.36    146.96 o 
   9   9  -2      554.00      598.46    137.83 o 
  11   9  -2     3332.57     3241.17    344.71 o 
   0  10  -2    20138.88    17421.02   2866.46 o 
   2  10  -2     3345.94     2935.75    359.16 o 
   4  10  -2       11.81       29.37     28.36 o 
   1   1  -1    27612.98    28625.95    638.37 o 
   3   1  -1     4519.75     4682.18    108.41 o 
   5   1  -1    70967.65    67961.66   2383.68 o 
   7   1  -1    20931.10    20075.79    600.86 o 
   9   1  -1     4168.28     4195.26    184.56 o 
  11   1  -1    21061.75    21057.31    697.22 o 
  13   1  -1     3172.31     3355.02    195.58 o 
  15   1  -1     1365.95     1434.94    139.02 o 
  17   1  -1    17861.63    19115.90    837.53 o 
  19   1  -1     1240.25     1275.37    159.30 o 
  21   1  -1      671.43      625.12    133.29 o 
  23   1  -1     2708.54     2918.57    378.50 o 
   0   2  -1    38773.92    39523.56   1407.66 o 
   2   2  -1    31228.77    31899.21    731.24 o 
   4   2  -1     4950.87     4399.94    156.28 o 
   6   2  -1    12777.10    13273.26    523.87 o 
   8   2  -1    17111.55    16996.86    596.88 o 
  10   2  -1    16843.43    16392.94    581.16 o 
  12   2  -1    12280.91    12671.93    531.32 o 
  14   2  -1     5913.59     6287.25    337.29 o 
  16   2  -1     3480.13     3535.51    268.09 o 
  18   2  -1     1795.81     1722.23    181.81 o 
  20   2  -1     2476.18     2586.77    302.54 o 
  22   2  -1     1960.27     2192.17    332.10 o 
  24   2  -1     1997.03     2257.56    413.27 o 
   1   3  -1    19429.54    17792.51    500.69 o 
   3   3  -1     6143.03     6638.89    148.14 o 
   5   3  -1    52344.41    53238.69   2064.61 o 
   7   3  -1    20950.71    22669.13    910.87 o 
   9   3  -1     3262.85     3191.30     90.29 o 
  11   3  -1    21868.73    21398.57    832.22 o 
  13   3  -1     9771.04     9348.59    548.65 o 
  15   3  -1     3409.04     3235.26    230.32 o 
  17   3  -1     9273.53     9450.23    714.19 o 
  19   3  -1      318.47      347.31    144.14 o 
  21   3  -1     1425.67     1403.36    217.65 o 
  23   3  -1     3362.96     3715.67    436.63 o 
   0   4  -1    67080.09    67490.95   2695.43 o 
   2   4  -1    18225.08    18086.23    414.19 o 
   4   4  -1    51368.23    51555.77   1425.14 o 
   6   4  -1    50472.48    51059.21   2091.05 o 
   8   4  -1    38770.78    38884.13   1537.20 o 
  10   4  -1     7331.46     6344.22    390.26 o 
  12   4  -1    10027.06    10833.39    440.55 o 
  14   4  -1     9818.61    10265.98    338.47 o 
  16   4  -1    15894.71    17235.92    677.53 o 
  18   4  -1    12865.78    11957.36    490.07 o 
  20   4  -1     5063.03     5144.96    285.78 o 
  22   4  -1     2412.00     2535.87    207.79 o 
   1   5  -1    37803.26    36393.61    966.67 o 
   3   5  -1     1378.72     1232.38     59.74 o 
   5   5  -1    35861.06    34967.75    936.05 o 
   7   5  -1    10400.94    10343.67    419.80 o 
   9   5  -1     3267.28     3391.89    234.57 o 
  11   5  -1    18352.71    18445.02    677.62 o 
  13   5  -1     7704.97     7706.70    306.36 o 
  15   5  -1     3656.35     3551.80    266.60 o 
  17   5  -1     9109.38     9155.77    443.99 o 
  19   5  -1     1407.38     1424.04    144.85 o 
  21   5  -1     2436.36     2617.59    213.67 o 
   0   6  -1    50318.16    44479.55   2616.54 o 
   2   6  -1    15038.63    14470.87    407.67 o 
   4   6  -1    11162.02    10720.98    262.34 o 
   6   6  -1    14594.17    15093.75    436.62 o 
   8   6  -1     6576.83     6585.23    288.79 o 
  10   6  -1    23893.10    25112.30   1161.78 o 
  12   6  -1    22249.55    22479.74   1041.07 o 
  14   6  -1     3575.83     3777.13    199.42 o 
  16   6  -1     5607.19     5651.11    270.53 o 
  18   6  -1     4953.16     4747.78    350.38 o 
   1   7  -1    15103.05    14304.91    380.25 o 
   3   7  -1     2555.38     2353.45    113.27 o 
   5   7  -1    33812.09    34363.75    947.64 o 
   7   7  -1    23965.42    24557.13    879.51 o 
   9   7  -1     3042.53     3319.58    186.58 o 
  11   7  -1    12446.56    14135.69    572.43 o 
  13   7  -1     3982.24     4287.57    200.86 o 
  15   7  -1     6972.59     6495.88    579.28 o 
  17   7  -1    14014.23    14778.50    645.45 o 
   0   8  -1    17149.67    16062.26    762.51 o 
   2   8  -1      852.72      842.62     57.50 o 
   4   8  -1    10790.13    10447.05    285.59 o 
   6   8  -1    14949.77    15461.56    520.03 o 
   8   8  -1     2749.42     2808.02    159.85 o 
  10   8  -1     4843.37     5255.94    246.52 o 
  12   8  -1     4740.96     5552.85    391.85 o 
  14   8  -1      378.95      365.58     84.93 o 
   1   9  -1    14290.06    13607.22    972.10 o 
   3   9  -1      427.50      426.84     58.86 o 
   5   9  -1     8106.92     7743.52    425.80 o 
   7   9  -1     3248.25     3441.97    290.43 o 
   9   9  -1     2012.03     2074.10    168.58 o 
  11   9  -1    10605.37    13184.14    953.50 o 
   0  10  -1     1783.39     1532.05    373.21 o 
   2  10  -1      745.94      884.80    235.06 o 
   4  10  -1     1901.49     1852.95    127.96 o 
   4   0   0        0.79      166.14    106.80 o 
   6   0   0    16308.42    16868.68    716.17 o 
   8   0   0    12519.30    12887.69    569.21 o 
  10   0   0   120703.67   115732.55   7156.78 o 
  12   0   0   176014.47   186817.02  13681.70 o 
  14   0   0     6981.46     7242.66    466.45 o 
  16   0   0     3794.61     3591.73    286.29 o 
  18   0   0       86.31      115.55     85.88 o 
  20   0   0     2774.42     2891.85    304.69 o 
  22   0   0    32016.76    34181.18   2183.67 o 
  24   0   0    14904.55    18399.25   1414.30 o 
   3   1   0    24531.70    24709.54    929.28 o 
   5   1   0   116430.44   109440.13   5095.89 o 
   7   1   0    62539.79    60484.29   2156.79 o 
   9   1   0     5467.58     6215.62    231.54 o 
  11   1   0    37412.61    39178.21   1397.69 o 
  13   1   0     8870.52     9135.26    347.30 o 
  15   1   0    19987.93    21134.71    837.04 o 
  17   1   0    23147.67    24594.95   1045.62 o 
  19   1   0     4745.39     5097.77    313.89 o 
  21   1   0     1309.37     1325.94    192.56 o 
  23   1   0     6291.16     7226.95    531.95 o 
   0   2   0      353.09      650.18     59.47 o 
   2   2   0      223.21      246.18     17.33 o 
   4   2   0    63751.35    64546.05   2152.58 o 
   6   2   0   111896.65   105109.09   4914.49 o 
   8   2   0    38192.71    40137.20   1571.64 o 
  10   2   0     9760.99    10569.90    402.15 o 
  12   2   0     2713.60     3075.34    211.87 o 
  14   2   0      849.05     1052.79    148.07 o 
  16   2   0    51602.87    53669.50   2863.46 o 
  18   2   0    25025.53    25176.82   1578.99 o 
  20   2   0        1.20       24.47     62.31 o 
  22   2   0      457.74      540.92    148.12 o 
  24   2   0       10.86       34.51     91.63 o 
   1   3   0   108598.49   103493.75   3615.07 o 
   3   3   0    43292.07    44236.50   1316.25 o 
   5   3   0    19222.75    19901.59    530.10 o 
   7   3   0     4345.29     4382.69    112.04 o 
   9   3   0    78067.80    78899.23   2615.28 o 
  11   3   0    32582.17    30941.63   1276.68 o 
  13   3   0    35256.84    36469.08   1542.89 o 
  15   3   0     2981.63     3165.81    226.46 o 
  17   3   0     2985.40     2720.64    231.30 o 
  19   3   0     1508.77     1544.80    188.81 o 
  21   3   0     9133.79     9512.53    576.40 o 
  23   3   0     7535.94     7879.69    648.90 o 
   0   4   0    42499.94    43072.44   1942.03 o 
   2   4   0     2433.35     2407.82     83.36 o 
   4   4   0     3122.05     3022.49     97.13 o 
   6   4   0    18349.43    18636.89    508.04 o 
   8   4   0        1.21       70.13     20.55 o 
  10   4   0     5118.51     5462.26    151.22 o 
  12   4   0    11518.33    11829.62    351.74 o 
  14   4   0      371.44      450.37     40.99 o 
  16   4   0     1446.43     1636.90     76.31 o 
  18   4   0     3337.87     3291.80    240.08 o 
  20   4   0      257.73      147.47     70.25 o 
  22   4   0     2730.47     1947.23    428.54 o 
   1   5   0     1310.35     1326.31     62.15 o 
   3   5   0     9690.78     9333.67    229.72 o 
   5   5   0    18609.32    19163.00    498.76 o 
   7   5   0    25990.77    25772.88    970.74 o 
   9   5   0    14457.71    14583.56    437.86 o 
  11   5   0       95.98       90.94     25.01 o 
  13   5   0     2823.90     2946.22    112.14 o 
  15   5   0    10657.99    11441.04    511.43 o 
  17   5   0     4671.31     5483.26    357.08 o 
  19   5   0     4397.06     4614.41    284.41 o 
  21   5   0     1163.56     1402.62    160.31 o 
   0   6   0     5098.49     5226.92    399.49 o 
   2   6   0     5606.59     5441.23    143.52 o 
   4   6   0     1808.97     1745.65     68.73 o 
   6   6   0     1779.35     1870.82     65.70 o 
   8   6   0     1617.33     1655.99    140.71 o 
  10   6   0     6604.67     6927.92    336.06 o 
  12   6   0     1693.69     1752.44    122.33 o 
  14   6   0      622.12      586.81    107.12 o 
  16   6   0     1586.13     1555.96    151.01 o 
  18   6   0     1702.18     1844.53    216.97 o 
   1   7   0      170.59      158.16     29.85 o 
   3   7   0     9343.73     9012.35    227.76 o 
   5   7   0     3536.99     3475.40    133.92 o 
   7   7   0     4078.55     4374.32    227.75 o 
   9   7   0     6545.12     6699.62    373.99 o 
  11   7   0       16.91       35.83     57.31 o 
  13   7   0      568.87      548.72    100.89 o 
  15   7   0     2454.09     2565.11    279.85 o 
  17   7   0      441.05      434.43    105.68 o 
   0   8   0    39381.41    39032.92   2156.16 o 
   2   8   0    14273.80    14699.03    797.62 o 
   4   8   0     4123.21     3730.18    170.23 o 
   6   8   0     6258.00     6348.84    257.04 o 
   8   8   0     2785.25     3167.66    192.29 o 
  10   8   0    13842.25    15486.11    632.11 o 
  12   8   0    16638.33    19395.06    826.07 o 
  14   8   0     3079.69     3395.40    220.70 o 
   1   9   0      946.35      954.17     83.13 o 
   3   9   0        9.49       40.56     19.51 o 
   5   9   0     7443.87     7228.14    280.17 o 
   7   9   0     3246.63     3135.48    208.61 o 
   9   9   0      109.02      106.75     57.95 o 
  11   9   0      401.19      503.12    102.62 o 
   0  10   0      182.47      238.84     69.47 o 
   2  10   0      424.10      339.44     53.23 o 
   4  10   0    11485.07    11646.50    426.35 o 
   6  10   0    22763.83    19363.64   1594.95 o 
   1   1   1    28459.71    29446.78    588.22 o 
   3   1   1     5461.33     5495.38    143.62 o 
   5   1   1    71266.92    67893.56   2811.17 o 
   7   1   1    20037.65    19486.89    633.01 o 
   9   1   1     3863.87     3961.33    167.26 o 
  11   1   1    21849.80    22392.34    726.42 o 
  13   1   1     3096.91     3467.61    192.35 o 
  15   1   1     1681.40     1876.84    158.31 o 
  17   1   1    17778.40    18698.51    778.23 o 
  19   1   1     1385.81     1415.91    169.56 o 
  21   1   1      663.43      607.99    131.83 o 
  23   1   1     2725.13     2977.40    376.80 o 
   0   2   1    40983.93    40683.34   1371.64 o 
   2   2   1    31535.16    30820.42    777.33 o 
   4   2   1     5188.42     4972.02    143.99 o 
   6   2   1    11106.77    11334.85    376.15 o 
   8   2   1    17664.60    18024.75    621.98 o 
  10   2   1    17630.61    17292.03    597.89 o 
  12   2   1    13427.56    13961.58    552.10 o 
  14   2   1     6110.88     6442.34    301.87 o 
  16   2   1     3443.00     3371.15    251.05 o 
  18   2   1     1679.57     1569.04    170.95 o 
  20   2   1     2578.95     2680.34    252.67 o 
  22   2   1     2160.43     2271.06    304.61 o 
  24   2   1     2033.80     2167.95    328.29 o 
   1   3   1    19777.58    18563.31    460.01 o 
   3   3   1     6241.59     6905.22    161.87 o 
   5   3   1    52639.25    54505.54   1774.66 o 
   7   3   1    20292.78    21531.83    537.27 o 
   9   3   1     2972.62     2966.06    104.60 o 
  11   3   1    21201.22    21175.77    837.85 o 
  13   3   1    10034.86     9643.02    395.03 o 
  15   3   1     3190.05     2923.07    224.14 o 
  17   3   1     9475.16     9077.09    648.10 o 
  19   3   1      304.45      306.22    133.15 o 
  21   3   1     1362.87     1402.60    210.18 o 
  23   3   1     3316.12     3544.96    344.98 o 
   0   4   1    67819.41    70016.48   3518.48 o 
   2   4   1    18838.70    18561.18    503.31 o 
   4   4   1    51930.34    52591.69   1375.10 o 
   6   4   1    51701.21    53458.51   1780.08 o 
   8   4   1    39178.93    40526.09   1322.14 o 
  10   4   1     7282.07     7284.42    195.24 o 
  12   4   1     9837.76    10300.63    294.28 o 
  14   4   1    10026.46    10339.46    296.90 o 
  16   4   1    15973.43    16609.61    574.40 o 
  18   4   1    13181.66    13398.18    489.96 o 
  20   4   1     5154.84     5178.52    187.63 o 
  22   4   1     2161.99     2045.66    268.85 o 
   1   5   1    37533.12    36183.77   1044.98 o 
   3   5   1     1220.56     1161.78     68.07 o 
   5   5   1    35080.26    34986.25    911.22 o 
   7   5   1    10465.98    10649.71    317.77 o 
   9   5   1     3168.93     3302.11    140.85 o 
  11   5   1    18511.38    19800.44    600.28 o 
  13   5   1     8166.79     8592.79    285.85 o 
  15   5   1     3769.50     4005.48    169.82 o 
  17   5   1     9166.13    10391.33    585.36 o 
  19   5   1     1268.47     1320.12    135.86 o 
  21   5   1     2535.98     2777.07    200.09 o 
   0   6   1    51887.11    51019.50   2025.90 o 
   2   6   1    15059.06    14781.10    408.72 o 
   4   6   1    11602.59    11330.77    328.88 o 
   6   6   1    13210.50    12051.29    583.70 o 
   8   6   1     6535.76     6448.33    291.47 o 
  10   6   1    24771.66    25088.90    839.91 o 
  12   6   1    22797.77    23034.32    707.36 o 
  14   6   1     3544.57     3559.81    160.73 o 
  16   6   1     5493.80     5344.05    273.24 o 
  18   6   1     4738.33     4447.94    279.75 o 
   1   7   1    15715.90    14963.46    379.71 o 
   3   7   1     2668.10     2578.09     97.26 o 
   5   7   1    34201.33    31400.74   1859.76 o 
   7   7   1    23647.09    23511.22    930.68 o 
   9   7   1     3165.12     3054.45    207.06 o 
  11   7   1    12518.62    12693.32   1025.47 o 
  13   7   1     3916.50     3865.85    295.91 o 
  15   7   1     7100.59     6667.74    390.69 o 
  17   7   1    13885.97    14639.74    658.21 o 
   0   8   1    16429.29    15832.05    613.41 o 
   2   8   1      886.61      886.03     70.23 o 
   4   8   1    10505.12    10327.69    354.87 o 
   6   8   1    15728.03    15453.02    852.87 o 
   8   8   1     2819.10     2855.91    201.31 o 
  10   8   1     4741.06     5057.03    338.03 o 
  12   8   1     4742.29     4980.69    241.63 o 
  14   8   1      403.25      349.01     86.26 o 
   1   9   1    14466.96    13189.82    410.33 o 
   3   9   1      654.94      588.47     74.80 o 
   5   9   1     8159.29     8259.55    300.75 o 
   7   9   1     3322.22     3499.75    223.71 o 
   9   9   1     2305.88     2405.82    159.51 o 
  11   9   1    10457.13    11799.57    551.46 o 
   0  10   1     1868.26     1609.43    206.85 o 
   2  10   1      794.42      693.41     93.89 o 
   4  10   1     2061.06     2086.31    149.83 o 
   0   0   2     4558.12     4855.52    139.28 o 
   2   0   2     8418.22     9381.54    262.91 o 
   4   0   2    82269.85    80769.13   4202.49 o 
   6   0   2   192054.36   171061.64  11234.76 o 
   8   0   2    53491.16    55401.46   2748.71 o 
  10   0   2    16861.15    18017.15    761.09 o 
  12   0   2     3107.51     3230.51    237.67 o 
  14   0   2      201.99      222.51    142.35 o 
  16   0   2    49093.89    47732.77   5002.38 o 
  18   0   2    33481.63    34501.37   1993.75 o 
  20   0   2      394.41      299.68    199.52 o 
  22   0   2     2840.42     2894.98    328.37 o 
  24   0   2      283.87      250.81    188.26 o 
   1   1   2    90623.09    85949.23   2697.58 o 
   3   1   2     6427.83     6782.50    156.50 o 
   5   1   2    89407.80    86706.27   3709.21 o 
   7   1   2    22106.96    20224.01    673.19 o 
   9   1   2    21136.32    21237.91    751.22 o 
  11   1   2    47634.37    46266.45   1937.25 o 
  13   1   2    18628.64    19061.45    782.03 o 
  15   1   2     1586.27     1579.09    138.64 o 
  17   1   2    12631.77    12856.90    785.72 o 
  19   1   2      995.50     1009.57    158.77 o 
  21   1   2     5315.45     5589.08    444.71 o 
  23   1   2     8814.44     9418.88    568.48 o 
   0   2   2   270539.47   224321.06  12657.17 o 
   2   2   2    16899.99    15601.77    331.19 o 
   4   2   2    10837.98    10935.09    228.25 o 
   6   2   2    22202.32    21470.78    574.41 o 
   8   2   2      299.90      374.17     51.15 o 
  10   2   2    42429.12    42927.59   1777.37 o 
  12   2   2    58491.64    59745.75   2611.78 o 
  14   2   2      206.02      172.99     71.70 o 
  16   2   2     1056.52      936.75    120.58 o 
  18   2   2     3223.94     3079.35    253.18 o 
  20   2   2      521.79      487.10    132.47 o 
  22   2   2    12554.86    13557.14    735.46 o 
   1   3   2     6089.30     6144.65    128.36 o 
   3   3   2    25080.53    24004.43    579.83 o 
   5   3   2    62318.89    63000.70   2167.13 o 
   7   3   2    55648.36    55894.12   1681.21 o 
   9   3   2    13091.24    12986.56    375.07 o 
  11   3   2    10242.77     9902.83    271.91 o 
  13   3   2      282.98      282.50     77.11 o 
  15   3   2    21032.69    20873.75   1045.30 o 
  17   3   2    16895.09    16877.60    950.24 o 
  19   3   2     7405.50     7261.81    414.12 o 
  21   3   2      208.47      180.48    119.38 o 
  23   3   2     2182.59     2413.03    281.59 o 
   0   4   2    12859.68    12689.05    464.22 o 
   2   4   2     7809.07     7547.19    183.61 o 
   4   4   2    12189.09    12338.94    255.21 o 
   6   4   2    15648.88    15474.39    419.29 o 
   8   4   2     2010.89     2298.37     81.29 o 
  10   4   2     7947.00     8721.36    243.24 o 
  12   4   2     2304.97     2622.17    110.82 o 
  14   4   2      811.30      827.58     46.21 o 
  16   4   2     4713.11     4484.77    242.40 o 
  18   4   2     2856.04     2981.75    134.59 o 
  20   4   2       99.72       93.58     25.01 o 
  22   4   2     1403.21     1459.89    210.31 o 
   1   5   2    21148.94    21384.22    698.16 o 
   3   5   2    20806.05    21264.16    520.37 o 
   5   5   2      620.88      695.34     29.96 o 
   7   5   2     1904.50     1946.18    103.63 o 
   9   5   2    21099.17    22119.85    612.93 o 
  11   5   2     4430.88     4432.58    148.38 o 
  13   5   2    10575.88    11379.77    332.05 o 
  15   5   2     3494.00     3640.58    160.57 o 
  17   5   2      352.61      390.43     73.20 o 
  19   5   2     2164.85     2343.78    150.47 o 
  21   5   2     3470.91     3892.85    247.39 o 
   0   6   2     2698.52     2643.43    175.82 o 
   2   6   2     2593.71     2608.40     96.84 o 
   4   6   2     1262.72     1331.00     63.14 o 
   6   6   2     5046.33     5120.72    187.37 o 
   8   6   2     1543.06     1567.23     86.47 o 
  10   6   2     1703.33     1836.18     88.25 o 
  12   6   2      619.58      588.05     62.43 o 
  14   6   2      560.49      481.78     73.78 o 
  16   6   2     2383.30     2386.48    125.46 o 
  18   6   2     1325.69     1193.86    163.26 o 
   1   7   2     1801.57     1795.10     85.00 o 
   3   7   2     7688.65     7735.79    228.24 o 
   5   7   2       11.09       37.05     16.79 o 
   7   7   2      269.17      250.47     58.59 o 
   9   7   2     4697.74     4529.58    247.77 o 
  11   7   2      623.23      661.38     66.30 o 
  13   7   2     3065.65     2934.41    167.61 o 
  15   7   2     1418.90     1298.44    191.05 o 
  17   7   2      111.78      130.55     62.06 o 
   0   8   2     2290.56     2269.41    147.09 o 
   2   8   2      460.87      483.34     56.63 o 
   4   8   2     4854.77     4979.71    234.14 o 
   6   8   2    17849.65    17530.00   1185.75 o 
   8   8   2     2208.27     2191.56    199.54 o 
  10   8   2      766.78      840.01     97.38 o 
  12   8   2      853.15      791.66     99.31 o 
  14   8   2      234.94      165.02     91.22 o 
   1   9   2     4440.78     4032.27    179.50 o 
   3   9   2      213.94      191.57     39.75 o 
   5   9   2     3818.74     3840.49    188.15 o 
   7   9   2     1094.08     1251.09    116.20 o 
   9   9   2      489.41      297.95    109.90 o 
  11   9   2     3278.91     3043.60    225.45 o 
   0  10   2    19792.00    16920.74   1568.76 o 
   2  10   2     2989.17     2918.47    174.35 o 
   4  10   2       20.98       31.98     30.97 o 
   1   1   3    88891.48    88352.41   2861.23 o 
   3   1   3    13232.45    13302.29    246.49 o 
   5   1   3    11171.02    10556.14    252.63 o 
   7   1   3    11817.40    11017.64    357.97 o 
   9   1   3    10280.18    10105.57    332.94 o 
  11   1   3    27816.11    27233.55   1082.27 o 
  13   1   3     9782.77     9474.81    452.14 o 
  15   1   3     4396.84     3955.47    233.04 o 
  17   1   3    11070.44    10776.26    606.25 o 
  19   1   3      845.33      786.60    129.01 o 
  21   1   3     2660.81     2848.71    290.51 o 
  23   1   3     5820.16     6366.39    534.58 o 
   0   2   3    28978.87    31473.49   1020.88 o 
   2   2   3     3970.71     3671.08     80.95 o 
   4   2   3    17568.40    16045.85    337.63 o 
   6   2   3    34959.70    34931.46   1060.08 o 
   8   2   3    27473.45    26785.61    947.22 o 
  10   2   3     8220.64     8039.13    293.65 o 
  12   2   3     3300.29     3281.29    192.61 o 
  14   2   3     4725.16     4225.95    312.65 o 
  16   2   3     9248.07     9251.20    590.36 o 
  18   2   3     6705.17     6683.49    542.21 o 
  20   2   3     2177.50     2067.21    240.37 o 
  22   2   3     1445.90     1503.52    311.06 o 
   1   3   3    20265.12    19936.51    441.06 o 
   3   3   3     1254.35     1141.10     51.69 o 
   5   3   3    59701.58    61954.35   1890.64 o 
   7   3   3    26011.96    26133.20    675.59 o 
   9   3   3     2061.90     1987.77     87.62 o 
  11   3   3     7245.36     7465.41    230.36 o 
  13   3   3     2473.65     2077.51    287.03 o 
  15   3   3     3007.79     2808.04    217.72 o 
  17   3   3    16326.91    15822.77   1030.66 o 
  19   3   3     2916.02     2673.19    282.52 o 
  21   3   3     1053.34     1131.48    167.05 o 
   0   4   3    74992.08    70674.30   4080.90 o 
   2   4   3    68858.31    68736.00   2257.57 o 
   4   4   3    15159.78    15002.79    392.38 o 
   6   4   3    14289.03    13738.18    391.26 o 
   8   4   3    49701.63    48896.54   1481.16 o 
  10   4   3    52774.22    55169.57   1755.37 o 
  12   4   3    30633.88    32382.97    969.67 o 
  14   4   3    18025.21    19743.72    591.31 o 
  16   4   3     3789.90     4201.21    165.07 o 
  18   4   3     3614.27     3811.46    190.84 o 
  20   4   3     7567.02     8007.87    494.83 o 
   1   5   3    14000.84    13464.06    370.18 o 
   3   5   3     4803.27     4730.95    147.29 o 
   5   5   3    34258.96    35320.91    987.55 o 
   7   5   3    26369.85    25357.76    801.22 o 
   9   5   3     3203.25     3488.28    146.51 o 
  11   5   3    18519.39    19140.47    565.66 o 
  13   5   3     5322.11     5492.41    211.77 o 
  15   5   3     4783.43     5247.75    194.03 o 
  17   5   3    12268.67    13498.40    425.33 o 
  19   5   3     2375.81     2716.57    192.81 o 
   0   6   3    28300.86    27520.31   1222.86 o 
   2   6   3     9655.52    10148.83    376.47 o 
   4   6   3    36008.95    36873.19    978.24 o 
   6   6   3    34984.96    36144.65   1196.06 o 
   8   6   3    27884.40    27468.46    876.03 o 
  10   6   3     9061.24     9439.83    306.16 o 
  12   6   3     8457.48     8684.33    313.96 o 
  14   6   3     7731.49     7904.04    265.12 o 
  16   6   3    11541.66    12258.47    535.16 o 
  18   6   3     9418.48    10178.43    533.81 o 
   1   7   3    50295.40    51396.21   1618.20 o 
   3   7   3     2221.49     2336.06    131.86 o 
   5   7   3    14452.73    15049.98    518.73 o 
   7   7   3     4517.36     4592.21    186.44 o 
   9   7   3     7968.44     8562.60    369.10 o 
  11   7   3    30930.01    30858.98   1021.92 o 
  13   7   3    11196.77    10648.36    377.60 o 
  15   7   3     1394.35     1169.57    108.19 o 
  17   7   3     5008.85     5031.26    334.76 o 
   0   8   3    13058.23    12926.97    695.35 o 
   2   8   3     3675.13     3754.19    139.66 o 
   4   8   3     2911.76     2888.45    137.82 o 
   6   8   3     9637.18    10032.77    460.87 o 
   8   8   3     1589.82     1481.82    155.61 o 
  10   8   3     6819.56     6730.45    319.80 o 
  12   8   3     7641.91     7322.96    387.94 o 
  14   8   3      484.63      457.08     83.00 o 
   1   9   3     5027.89     4799.93    191.37 o 
   3   9   3     2493.85     2786.78    149.04 o 
   5   9   3    21116.75    22650.23    765.36 o 
   7   9   3    10792.36    11658.99    731.78 o 
   9   9   3      653.80      741.00    106.69 o 
   0  10   3     8622.30     8360.14    708.63 o 
   2  10   3     2901.42     2197.92    238.57 o 
   0   0   4   185331.31   152683.66  13358.79 o 
   2   0   4    26715.85    25303.06   1932.32 o 
   4   0   4    22452.68    22585.02   1315.47 o 
   6   0   4    52033.46    54102.36   2452.41 o 
   8   0   4     7872.06     7111.38    375.67 o 
  10   0   4    60279.91    58048.73   4326.49 o 
  12   0   4    62538.04    61412.37   6902.51 o 
  14   0   4     2762.49     3218.05    567.51 o 
  16   0   4    15097.26    15788.98   1925.47 o 
  18   0   4     9408.09     9765.58    821.05 o 
  20   0   4      824.47      687.71    205.72 o 
  22   0   4    11855.49    13536.39   1133.20 o 
   1   1   4    22454.28    21681.03    504.56 o 
   3   1   4     6641.18     7482.68    135.54 o 
   5   1   4    91806.44    94943.25   3150.17 o 
   7   1   4    47037.36    45970.71   1749.02 o 
   9   1   4      469.89      535.56     98.26 o 
  11   1   4    24368.94    22348.09    853.98 o 
  13   1   4     5519.99     5086.61    297.98 o 
  15   1   4     8688.23     8455.42    392.05 o 
  17   1   4    20690.16    20791.17    996.84 o 
  19   1   4     3827.47     3959.51    296.39 o 
  21   1   4     2312.06     2496.29    230.73 o 
  23   1   4     5327.55     5677.57    522.18 o 
   0   2   4    51579.25    53030.29   1926.04 o 
   2   2   4    28041.57    28817.94    717.15 o 
   4   2   4    39524.99    39699.27   1032.35 o 
   6   2   4    75508.30    76726.49   2651.16 o 
   8   2   4     7935.99     8651.64    237.16 o 
  10   2   4    13013.17    13409.31    516.08 o 
  12   2   4    12606.20    11784.76    457.63 o 
  14   2   4     3251.24     2967.54    198.08 o 
  16   2   4    17835.46    18077.71    896.22 o 
  18   2   4    15452.74    16483.51    890.27 o 
  20   2   4      284.67      349.24    103.97 o 
  22   2   4     4034.70     4102.11    354.30 o 
   1   3   4    45682.87    46972.03   1196.77 o 
   3   3   4    16114.90    14465.05    420.50 o 
   5   3   4    27422.93    28662.09    724.97 o 
   7   3   4    15192.04    15694.94    400.75 o 
   9   3   4    17852.03    18125.22    470.92 o 
  11   3   4    13923.09    12631.82    472.46 o 
  13   3   4    10775.19    11004.59    386.83 o 
  15   3   4     3113.85     3050.82    125.63 o 
  17   3   4     6608.25     6825.83    419.02 o 
  19   3   4     1807.56     1731.75    292.87 o 
  21   3   4     3728.41     3745.16    332.92 o 
   0   4   4    18517.66    18211.77    533.53 o 
   2   4   4       90.60      166.11     35.99 o 
   4   4   4     2209.14     2129.74     99.10 o 
   6   4   4    12241.94    11974.15    289.36 o 
   8   4   4     4772.22     5161.56    155.67 o 
  10   4   4     3924.32     4167.60    144.30 o 
  12   4   4    11937.36    12327.99    350.18 o 
  14   4   4     1290.29     1347.21     71.46 o 
  16   4   4     3513.36     3846.31    161.87 o 
  18   4   4     1842.55     2193.38    125.95 o 
  20   4   4       76.34       77.14     56.11 o 
   1   5   4     4109.24     4171.07    125.65 o 
   3   5   4    20886.38    20952.64    585.71 o 
   5   5   4     2533.57     2674.91     89.57 o 
   7   5   4     4283.40     4078.48    158.87 o 
   9   5   4    11063.42    11372.16    305.04 o 
  11   5   4     5275.90     5281.67    188.06 o 
  13   5   4     1882.37     1992.17    115.89 o 
  15   5   4     7055.94     7348.41    264.39 o 
  17   5   4     1223.78     1246.10     99.96 o 
  19   5   4     3414.52     3708.86    282.52 o 
   0   6   4    10225.71    10284.55    470.33 o 
   2   6   4      989.57     1040.72     66.22 o 
   4   6   4     2464.02     2573.25     89.35 o 
   6   6   4     3407.85     3423.03    143.57 o 
   8   6   4     1559.33     1648.93     82.84 o 
  10   6   4     1813.37     1940.16    100.34 o 
  12   6   4     1785.94     1825.55     87.80 o 
  14   6   4      426.91      377.69     56.01 o 
  16   6   4      831.13      889.34    200.27 o 
  18   6   4      562.70      503.48    146.71 o 
   1   7   4      319.54      409.77     68.26 o 
   3   7   4     6272.23     6075.46    199.68 o 
   5   7   4     1149.25     1284.37     87.20 o 
   7   7   4     1005.06     1081.49     94.86 o 
   9   7   4     2059.17     2129.68    125.47 o 
  11   7   4      259.62      187.52     44.54 o 
  13   7   4     1342.02     1212.84    102.14 o 
  15   7   4      923.98      876.85     96.60 o 
   0   8   4    16392.86    15181.60   1550.89 o 
   2   8   4     2263.76     2635.42    233.39 o 
   4   8   4     4006.96     3635.58    239.28 o 
   6   8   4     5942.08     6117.69    320.90 o 
   8   8   4     1369.83     1531.08    169.69 o 
  10   8   4     5622.47     5718.53    235.55 o 
  12   8   4     5813.15     5597.59    229.83 o 
   1   9   4     2269.42     2276.27    107.14 o 
   3   9   4        5.64       25.54     30.34 o 
   5   9   4     3070.05     3475.87    179.00 o 
   7   9   4     3537.56     3657.87    208.77 o 
   9   9   4      160.42      102.65     46.49 o 
   1   1   5    19600.15    19202.42    617.36 o 
   3   1   5     1863.84     1986.76     58.78 o 
   5   1   5    26736.17    25685.28    798.11 o 
   7   1   5    31277.45    32696.81    864.70 o 
   9   1   5     5808.27     5928.23    271.84 o 
  11   1   5     3389.36     3108.57    235.01 o 
  13   1   5      978.69     1008.79    155.61 o 
  15   1   5     4209.01     3831.17    331.28 o 
  17   1   5    13641.54    14237.04    699.17 o 
  19   1   5      726.75      785.34    118.26 o 
  21   1   5      543.22      536.88    123.21 o 
   0   2   5    53717.91    56589.14   2749.40 o 
   2   2   5    15103.56    15521.14    327.97 o 
   4   2   5     1216.81     1343.26     40.71 o 
   6   2   5     1633.71     1726.85     49.46 o 
   8   2   5     8900.84     9082.18    276.08 o 
  10   2   5     9861.67     9796.35    390.29 o 
  12   2   5     9455.82     8807.07    414.36 o 
  14   2   5     4131.61     3882.28    213.83 o 
  16   2   5      357.67      441.31    106.39 o 
  18   2   5      709.54      752.95    125.37 o 
  20   2   5     1476.24     1290.57    150.96 o 
  22   2   5     2089.36     2060.92    209.06 o 
   1   3   5    44325.96    44139.37   1131.11 o 
   3   3   5     4136.51     4321.66     83.94 o 
   5   3   5    10592.52    10840.52    201.72 o 
   7   3   5     3880.60     3968.76    111.60 o 
   9   3   5     1374.18     1353.64     64.28 o 
  11   3   5    24371.49    24490.88    993.60 o 
  13   3   5     6398.39     6416.01    249.97 o 
  15   3   5     1217.40     1308.03    103.50 o 
  17   3   5     3150.17     3158.51    148.81 o 
  19   3   5      652.90      533.02    122.53 o 
  21   3   5     2525.88     2492.86    287.93 o 
   0   4   5    21852.53    22136.42    794.84 o 
   2   4   5     2652.10     2383.11    116.81 o 
   4   4   5    25037.64    24768.32    492.87 o 
   6   4   5    18610.51    18957.00    484.12 o 
   8   4   5    22624.38    22500.39    610.51 o 
  10   4   5     5583.51     6055.20    200.82 o 
  12   4   5    11924.12    11484.27    420.72 o 
  14   4   5     4985.16     5279.79    189.26 o 
  16   4   5    14437.42    15829.53    710.41 o 
  18   4   5     7420.85     8427.52    833.71 o 
  20   4   5     2045.57     2413.13    324.27 o 
   1   5   5    26216.04    26479.82    706.25 o 
   3   5   5       94.50       73.04     30.55 o 
   5   5   5    21120.50    20854.95    711.96 o 
   7   5   5     9942.80     9982.45    271.86 o 
   9   5   5     2788.24     2810.34    106.44 o 
  11   5   5    18079.98    18399.48    522.23 o 
  13   5   5     6647.33     6647.01    243.83 o 
  15   5   5     1682.49     1706.45     90.18 o 
  17   5   5     6715.94     6956.04    421.23 o 
  19   5   5      667.09      743.48    122.55 o 
   0   6   5    28585.30    29447.29   1066.96 o 
   2   6   5    22351.54    21522.03    619.10 o 
   4   6   5     4665.15     4352.95    233.51 o 
   6   6   5    18700.05    19417.98    635.75 o 
   8   6   5     7637.68     7623.35    244.76 o 
  10   6   5    12851.38    12716.05    374.85 o 
  12   6   5    12472.64    12529.22    402.13 o 
  14   6   5     6693.62     6947.49    348.45 o 
  16   6   5     3774.74     4010.49    345.73 o 
   1   7   5     6068.25     6487.75    238.72 o 
   3   7   5     1523.40     1713.30    103.90 o 
   5   7   5    29028.67    29387.17    805.97 o 
   7   7   5    15239.06    14718.04    461.58 o 
   9   7   5      520.97      469.85     67.25 o 
  11   7   5     3319.31     3329.23    139.64 o 
  13   7   5     1935.10     1719.53     97.26 o 
  15   7   5     3065.77     2985.28    227.37 o 
   0   8   5    10360.31    11905.87    587.82 o 
   2   8   5      961.88     1390.12    490.28 o 
   4   8   5     5369.25     5784.57    236.91 o 
   6   8   5     8705.60     9333.62    450.62 o 
   8   8   5     1297.33     1210.84    102.20 o 
  10   8   5     4095.75     3724.57    175.22 o 
  12   8   5     5360.82     4674.10    199.60 o 
   1   9   5    15065.66    18150.48   1139.33 o 
   3   9   5      725.01     1381.51    770.70 o 
   5   9   5     2755.96     3054.63    174.42 o 
   7   9   5      678.72      787.36     85.29 o 
   0   0   6    36094.24    34453.75   2059.48 o 
   2   0   6    29348.20    30875.92    989.57 o 
   4   0   6    40887.46    40992.05   2545.23 o 
   6   0   6    71154.98    78641.40   3826.83 o 
   8   0   6     8562.99     9515.16    392.11 o 
  10   0   6    17180.67    14805.48    858.63 o 
  12   0   6    22467.00    19093.91   1198.18 o 
  14   0   6     2003.75     1837.76    315.18 o 
  16   0   6    33473.27    33140.41   2365.69 o 
  18   0   6    17713.59    16435.10   1173.09 o 
  20   0   6      746.22     1030.53    155.41 o 
   1   1   6    43322.68    43968.12   1190.35 o 
   3   1   6     5098.22     5187.06    130.06 o 
   5   1   6    35915.79    36412.31    950.63 o 
   7   1   6    17131.51    17531.27    999.57 o 
   9   1   6     8470.98     7842.01    401.37 o 
  11   1   6    21714.57    18551.76   1677.80 o 
  13   1   6    12420.32    10997.67    565.63 o 
  15   1   6     3137.58     2945.78    229.71 o 
  17   1   6    12157.10    11980.12    596.73 o 
  19   1   6     1515.29     1368.64    153.46 o 
  21   1   6     3313.49     3065.48    261.84 o 
   0   2   6   118620.09   122071.02   7270.15 o 
   2   2   6    14250.66    14379.02    601.25 o 
   4   2   6    15555.29    16087.27    424.13 o 
   6   2   6    32494.42    33043.23    740.17 o 
   8   2   6      797.26      818.94     58.84 o 
  10   2   6    20702.82    20572.41   1184.81 o 
  12   2   6    38042.30    33925.59   2416.42 o 
  14   2   6     1191.36     1229.65    125.69 o 
  16   2   6     8167.40     7832.56    489.83 o 
  18   2   6     6981.55     6648.69    477.34 o 
  20   2   6      814.80      733.50    135.57 o 
   1   3   6    21399.75    21888.20    692.02 o 
   3   3   6    19295.46    19646.09    449.89 o 
   5   3   6    19002.97    19720.48    564.34 o 
   7   3   6    22718.31    21973.42   1241.15 o 
   9   3   6    18006.50    17549.54    635.33 o 
  11   3   6    20601.59    20685.45    747.47 o 
  13   3   6     5540.50     5506.16    250.11 o 
  15   3   6    10197.61     9716.21    337.29 o 
  17   3   6     6681.78     6913.84    370.97 o 
  19   3   6     4687.79     4249.16    454.65 o 
   0   4   6     6744.99     6489.71    196.37 o 
   2   4   6     2247.32     2147.99     93.03 o 
   4   4   6     5142.81     5069.97    164.65 o 
   6   4   6     6201.00     5839.74    279.12 o 
   8   4   6     1318.52     1217.64     73.65 o 
  10   4   6     5068.14     4950.66    219.20 o 
  12   4   6     3466.39     3413.35    169.16 o 
  14   4   6       65.31       87.60     38.49 o 
  16   4   6     2724.14     2862.75    217.08 o 
  18   4   6     1732.22     1636.80    234.84 o 
   1   5   6     9359.75     9807.01    317.15 o 
   3   5   6    23957.00    22812.73    708.04 o 
   5   5   6     6155.99     6429.24    161.45 o 
   7   5   6     9602.44     9187.27    275.78 o 
   9   5   6    19910.31    19586.89    556.67 o 
  11   5   6     4499.26     4194.93    224.32 o 
  13   5   6     7292.21     7296.70    242.08 o 
  15   5   6     5157.21     5211.81    290.51 o 
  17   5   6     1563.14     1636.17    134.66 o 
   0   6   6     8745.73     9476.20    419.35 o 
   2   6   6     2789.93     2829.18    106.30 o 
   4   6   6     2174.47     2198.25     90.07 o 
   6   6   6     7823.88     7659.41    348.58 o 
   8   6   6     4029.16     4045.92    153.46 o 
  10   6   6     1493.62     1397.38     79.78 o 
  12   6   6     1267.13     1179.88     98.99 o 
  14   6   6     1124.97     1006.06    101.20 o 
  16   6   6     2825.09     2680.00    238.80 o 
   1   7   6      654.00      761.54     71.52 o 
   3   7   6     5534.54     6083.59    228.50 o 
   5   7   6     1808.93     1833.78    114.06 o 
   7   7   6     1956.25     1932.54    107.97 o 
   9   7   6     3059.49     2886.76    124.65 o 
  11   7   6      325.77      174.12     45.25 o 
  13   7   6     1879.37     1586.61    328.91 o 
   0   8   6    12636.98    13916.34    735.47 o 
   2   8   6     3978.11     4422.08    202.25 o 
   4   8   6     4515.03     4988.84    207.87 o 
   6   8   6     8955.95     8309.28    408.71 o 
   8   8   6     2861.24     2546.57    387.73 o 
  10   8   6     3730.39     3116.82    430.96 o 
   1   9   6     4171.93     4574.62    242.77 o 
   3   9   6      140.82      100.31     68.52 o 
   1   1   7    20632.29    22078.92    545.62 o 
   3   1   7     2860.09     3339.22    109.95 o 
   5   1   7     2406.70     2674.10     89.07 o 
   7   1   7     3440.47     3668.40    102.99 o 
   9   1   7     1808.87     1776.76    120.60 o 
  11   1   7    15292.67    13975.02    801.78 o 
  13   1   7     2821.74     2662.70    171.74 o 
  15   1   7     1372.74     1240.63    128.72 o 
  17   1   7     1924.28     1761.55    219.15 o 
  19   1   7      445.97      340.56     86.40 o 
   0   2   7     2984.41     2793.42    123.62 o 
   2   2   7     3264.43     3182.07     94.45 o 
   4   2   7    12470.36    13498.90    367.55 o 
   6   2   7     9886.41    11126.87    290.02 o 
   8   2   7    12846.56    12784.06    456.13 o 
  10   2   7     1299.74     1216.43     77.21 o 
  12   2   7     2929.93     2953.34    222.28 o 
  14   2   7     3653.39     3475.46    233.32 o 
  16   2   7     5997.82     5674.68    269.97 o 
  18   2   7     3633.50     2940.17    235.49 o 
  20   2   7     1553.67     1163.00    153.25 o 
   1   3   7     2618.32     2687.31     94.26 o 
   3   3   7     1125.99     1160.31     52.94 o 
   5   3   7    20988.68    22376.76    641.81 o 
   7   3   7    15844.80    16218.98    711.78 o 
   9   3   7      156.34      181.56     30.21 o 
  11   3   7     2776.00     2563.29    181.24 o 
  13   3   7      673.21      686.98     57.74 o 
  15   3   7     2821.21     2798.59    144.21 o 
  17   3   7     8139.56     7215.33    446.61 o 
  19   3   7     1169.85      945.92    132.04 o 
   0   4   7    34511.85    34976.94   1596.32 o 
   2   4   7    27996.85    26462.10   1274.52 o 
   4   4   7        7.42       71.59     20.95 o 
   6   4   7    12830.96    13149.30    911.15 o 
   8   4   7     5174.21     5338.29    638.08 o 
  10   4   7    16622.64    14973.12   1155.79 o 
  12   4   7    13267.58    12554.53    829.31 o 
  14   4   7     6592.24     6473.96    379.41 o 
  16   4   7     1066.59     1050.37    148.80 o 
  18   4   7      828.49      703.74    136.10 o 
   1   5   7     6871.00     6375.78    358.43 o 
   3   5   7     1908.46     1864.47     81.91 o 
   5   5   7    20724.90    20434.79   1297.23 o 
   7   5   7    15171.23    13432.66   1118.37 o 
   9   5   7      155.34      139.95     29.58 o 
  11   5   7     7133.91     6206.35    524.77 o 
  13   5   7     1484.10     1571.94    294.81 o 
  15   5   7     2912.45     2542.98    396.53 o 
   0   6   7     6582.06     6604.67    250.46 o 
   2   6   7      649.57      691.99     48.93 o 
   4   6   7    19243.50    18478.33    602.43 o 
   6   6   7    22572.07    18027.23   1464.25 o 
   8   6   7     9688.80     8792.30    855.38 o 
  10   6   7     1138.15     1190.59    123.74 o 
  12   6   7     4039.64     3737.91   1176.97 o 
  14   6   7     2837.46     2533.40    793.41 o 
   1   7   7    19647.23    21091.79   2912.76 o 
   3   7   7      669.14      694.07    170.65 o 
   5   7   7     2296.85     1679.03    312.71 o 
   7   7   7     1367.98     1268.07    124.54 o 
   9   7   7     3485.05     3240.10    372.90 o 
  11   7   7    18062.00    15738.17   1875.52 o 
   0   8   7     4899.79     7672.40    860.81 o 
   2   8   7     3439.75     6353.61   1762.54 o 
   4   8   7     1459.91     1551.43    194.44 o 
   6   8   7     9310.11     7366.41   1159.18 o 
   8   8   7       18.20       27.76    109.47 o 
   0   0   8    78470.51    74848.95   5899.86 o 
   2   0   8    10197.74    10987.30    419.74 o 
   4   0   8     6525.98     6534.07    327.91 o 
   6   0   8    45244.70    46342.54   1719.93 o 
   8   0   8      266.98      358.58     66.67 o 
  10   0   8    12978.94    12843.35    755.83 o 
  12   0   8    19985.32    18629.26   1023.86 o 
  14   0   8      161.17      175.17     61.95 o 
  16   0   8     7904.63     6051.39    391.80 o 
  18   0   8     7591.19     5268.53    499.93 o 
   1   1   8    16945.03    17520.94    476.21 o 
   3   1   8     3344.99     3791.08    126.17 o 
   5   1   8    21655.49    23498.04    853.34 o 
   7   1   8    18210.91    19157.42    854.31 o 
   9   1   8     4367.93     4737.75    149.62 o 
  11   1   8    16556.89    16197.62    521.00 o 
  13   1   8     2922.56     2651.35    157.25 o 
  15   1   8     3228.07     2625.60    205.10 o 
  17   1   8     7535.27     5563.03    272.33 o 
  19   1   8     1799.32     1253.42    173.88 o 
   0   2   8    18750.87    20343.85    761.63 o 
   2   2   8    11957.10    12345.22    351.95 o 
   4   2   8     4897.65     5413.62    185.00 o 
   6   2   8    21622.72    23284.13   1275.06 o 
   8   2   8     2111.80     2242.46    110.95 o 
  10   2   8    14538.69    14709.72   1197.43 o 
  12   2   8    13254.76    12486.08    451.25 o 
  14   2   8      431.33      367.89     53.59 o 
  16   2   8     8977.44     7432.39    724.58 o 
  18   2   8     4016.10     2904.09    202.86 o 
   1   3   8    13926.15    14708.51    465.59 o 
   3   3   8    10956.21    11063.94    318.72 o 
   5   3   8     7460.70     8445.91    253.03 o 
   7   3   8     7577.50     8474.01    265.26 o 
   9   3   8    11718.07    12618.25    697.78 o 
  11   3   8     8961.93     8052.35    584.67 o 
  13   3   8     5284.78     5261.23    163.27 o 
  15   3   8     4022.70     3354.18    197.71 o 
  17   3   8     3940.58     2877.38    440.77 o 
   0   4   8     7931.17     8541.82    389.72 o 
   2   4   8      389.15      436.39     43.12 o 
   4   4   8     3313.82     3576.09    130.83 o 
   6   4   8     6673.82     7132.97    239.76 o 
   8   4   8      127.08      121.38     34.93 o 
  10   4   8      981.14     1085.93    182.32 o 
  12   4   8     3026.58     2902.19    385.51 o 
  14   4   8        6.49       49.24     59.36 o 
  16   4   8     1436.21     1059.47    245.00 o 
   1   5   8     5593.17     5542.83    241.56 o 
   3   5   8     6642.62     6581.28    355.94 o 
   5   5   8     2927.99     2784.79    345.90 o 
   7   5   8     5070.12     5158.37    433.38 o 
   9   5   8     5713.17     5065.80    984.69 o 
  11   5   8     2409.45     2048.66    409.71 o 
  13   5   8     2367.22     2207.18    670.79 o 
  15   5   8     3806.90     3105.16    974.95 o 
   0   6   8     3599.68     3705.87    287.37 o 
   2   6   8     1291.13     1248.19    115.12 o 
   4   6   8      960.60      957.61    134.65 o 
   6   6   8      660.08      458.74     91.55 o 
   8   6   8      978.48      868.92    168.61 o 
  10   6   8     1371.70     1091.85    187.78 o 
  12   6   8      956.28      831.44    249.12 o 
   1   7   8      811.20      694.17    160.99 o 
   3   7   8     3245.75     3294.63    205.05 o 
   5   7   8      439.76      355.18    126.76 o 
   7   7   8     1210.52     1171.54    177.27 o 
   9   7   8     2160.96     1990.33    468.77 o 
   0   8   8     4775.48     4962.19    478.11 o 
   2   8   8     1347.41     1499.95    198.38 o 
   1   1   9    12636.27    13024.84    388.76 o 
   3   1   9     4098.53     4652.89    116.99 o 
   5   1   9    23927.63    25018.11    695.42 o 
   7   1   9    13130.75    14734.60    650.28 o 
   9   1   9     1663.33     1669.08    162.75 o 
  11   1   9     7906.16     7209.19    439.48 o 
  13   1   9     2423.75     2052.49    218.54 o 
  15   1   9     2934.06     2634.62    515.08 o 
  17   1   9    10763.07     7876.30    634.49 o 
   0   2   9     9268.53     9477.35    378.71 o 
   2   2   9    16607.47    17170.43    466.18 o 
   4   2   9     2806.69     2821.28     93.51 o 
   6   2   9     2376.37     2682.43    101.92 o 
   8   2   9     7672.40     8177.40    299.76 o 
  10   2   9     9839.64     9889.15    574.12 o 
  12   2   9     4912.68     4866.95    460.77 o 
  14   2   9     4717.56     4657.11    594.54 o 
  16   2   9      389.04      344.03     86.80 o 
   1   3   9    12905.91    13632.71    429.41 o 
   3   3   9     1341.29     1444.93     94.45 o 
   5   3   9     1347.45     1349.86     95.68 o 
   7   3   9     3003.94     3162.35    197.11 o 
   9   3   9     1556.92     1710.22    122.25 o 
  11   3   9    14547.53    15848.57    755.41 o 
  13   3   9     3070.08     3109.69    209.80 o 
  15   3   9      499.94      413.25    112.50 o 
   0   4   9     3573.01     3869.92    184.89 o 
   2   4   9     1533.01     1698.91     84.54 o 
   4   4   9    17658.17    19364.65   1002.28 o 
   6   4   9    20706.23    23643.01    938.53 o 
   8   4   9    13151.67    13647.77   1013.00 o 
  10   4   9      613.44      660.90    149.58 o 
  12   4   9     2059.53     1952.56    377.01 o 
  14   4   9     3864.96     3718.80    349.37 o 
   1   5   9    13393.07    14138.03    431.37 o 
   3   5   9      381.43      310.15     75.68 o 
   5   5   9     6744.67     7589.26    258.99 o 
   7   5   9     3026.31     3196.05    529.51 o 
   9   5   9     2578.74     2597.13    314.70 o 
  11   5   9     9252.41    10233.63   1035.74 o 
  13   5   9     2204.14     1754.57    553.63 o 
   0   6   9    12977.81    12974.74    666.06 o 
   2   6   9    14212.72    14983.23    437.51 o 
   4   6   9      569.99      433.15    157.04 o 
   6   6   9     6840.86     7002.61    766.74 o 
   8   6   9     2668.23     2778.54    503.50 o 
  10   6   9    11737.67    12344.19   1437.11 o 
   1   7   9      648.77      649.14    153.98 o 
   3   7   9     2844.72     2639.22    242.57 o 
   5   7   9    16821.92    17716.43   1647.20 o 
   0   0  10    42445.05    43570.91   2982.12 o 
   2   0  10    12045.67    12812.24    668.07 o 
   4   0  10     2836.67     2935.57    181.41 o 
   6   0  10    10455.80    11263.97    566.42 o 
   8   0  10      839.92      755.16     75.79 o 
  10   0  10    13954.44    15294.50   1110.78 o 
  12   0  10    18471.99    19350.91   1232.24 o 
  14   0  10     1612.45     1653.62    206.69 o 
   1   1  10     7878.12     8178.31    245.62 o 
   3   1  10     3165.60     3011.98    121.79 o 
   5   1  10    14114.11    14332.47    364.09 o 
   7   1  10    11518.31    11626.81    514.93 o 
   9   1  10      259.23      282.05     40.72 o 
  11   1  10     7968.61     7314.23    777.23 o 
  13   1  10     1031.21      910.38    157.77 o 
  15   1  10     2539.23     2973.51    404.77 o 
   0   2  10     7189.37     7810.10    369.48 o 
   2   2  10      160.92      209.51     46.63 o 
   4   2  10     8584.30     8865.01    276.36 o 
   6   2  10    24843.77    26042.64    752.57 o 
   8   2  10     2184.28     2450.28    107.07 o 
  10   2  10     1457.05     1465.34    133.44 o 
  12   2  10     3413.95     3394.38    394.65 o 
  14   2  10      491.26      536.05    131.53 o 
   1   3  10    13575.58    14602.08    517.53 o 
   3   3  10     2978.93     3187.59    117.04 o 
   5   3  10     1915.91     2163.68    114.99 o 
   7   3  10     1282.11     1247.09     88.52 o 
   9   3  10     5407.50     5566.77    228.13 o 
  11   3  10     8801.57     8723.85    424.78 o 
  13   3  10     3899.60     3502.90    260.39 o 
   0   4  10     3293.29     3355.66    441.87 o 
   2   4  10     1747.62     1731.25     80.75 o 
   4   4  10     1746.18     1960.26    118.07 o 
   6   4  10     3990.79     4374.59    299.44 o 
   8   4  10       59.30      118.15     66.90 o 
  10   4  10     1297.82     1510.94    325.49 o 
  12   4  10     1787.44     1772.66    217.60 o 
   1   5  10      788.27      690.46    127.25 o 
   3   5  10     4675.14     5021.91    212.89 o 
   5   5  10     4402.32     4860.37    497.23 o 
   7   5  10     4328.02     5055.82    548.96 o 
   9   5  10     2654.64     3600.60    571.94 o 
   0   6  10     1155.92     1147.88    103.18 o 
   2   6  10      732.10      718.53     81.51 o 
   4   6  10     1094.39      866.42    321.84 o 
   6   6  10      837.08      779.79    187.29 o 
   1   1  11     7641.42     8037.85    288.79 o 
   3   1  11      543.14      623.36     61.30 o 
   5   1  11     2507.62     2623.42    148.23 o 
   7   1  11     1377.45     1406.58     97.26 o 
   9   1  11      782.73      782.34    103.96 o 
  11   1  11     6361.59     6861.80    335.23 o 
   0   2  11     2182.08     2410.84    209.77 o 
   2   2  11     1010.18     1052.44    107.70 o 
   4   2  11     3365.12     3618.04    164.62 o 
   6   2  11     3549.86     3567.18    123.99 o 
   8   2  11     2304.55     2281.43    112.29 o 
  10   2  11      658.24      669.71     77.32 o 
  12   2  11     1399.36     1514.58    306.94 o 
   1   3  11     1329.72     1370.65     86.65 o 
   3   3  11      172.82      158.27     32.25 o 
   5   3  11     8852.68     9952.08    329.48 o 
   7   3  11     3857.97     3857.05    154.53 o 
   9   3  11      249.68      218.35     72.19 o 
   0   4  11     9966.17    10317.27    521.02 o 
   2   4  11    10889.46    11835.23    558.87 o 
   4   4  11     1011.12     1140.01     83.46 o 
   6   4  11     3561.36     3740.41    214.21 o 
   8   4  11     3650.68     3826.13    283.97 o 
   1   5  11     4640.74     4748.48    217.13 o 
   3   5  11      623.01      654.12    151.40 o 
   5   5  11     4575.14     5107.15    542.31 o 
   0   0  12     3751.21     3704.98    425.01 o 
   2   0  12      506.92      377.61    166.74 o 
   4   0  12    10243.44    10135.93    597.45 o 
   6   0  12    24494.67    24177.73   1335.65 o 
   8   0  12     4154.24     4396.10    343.18 o 
   1   1  12     9344.04     9754.05    356.70 o 
   3   1  12      323.69      177.11     59.20 o 
   5   1  12     4006.51     4394.87    230.07 o 
   7   1  12     2417.33     2369.73    139.84 o 
   0   2  12    21065.57    21778.10   1027.31 o 
   2   2  12     6599.32     6838.25    257.08 o 
   4   2  12      528.14      534.44     69.40 o 
   6   2  12     1464.26     1507.90    118.32 o 
   1   3  12      769.54      838.06     68.32 o 
   3   3  12     6620.44     6733.36    280.01 o 
   5   3  12    10933.12    10431.66    589.20 o 
                                                 
